# Supplementary material for: Alternative splicing broadens antiviral diversity at the human OAS2 locus
Source: EMBO J. 2026 Jun 3;45(14):5164–91. doi: 10.1038/s44318-026-00825-w (PMC13372824; doi:10.1038/s44318-026-00825-w)
Supplement: Supplementary file 2 — Source data Fig. 1 [file 44318_2026_825_MOESM2_ESM.zip]

Archive with 29 entries (20 files):
- Figure 1/
- Figure 1/.DS_Store
- __MACOSX/Figure 1/._.DS_Store
- Figure 1/1H/
- Figure 1/1F/
- Figure 1/1A/
- Figure 1/1G/
- Figure 1/1I/
- Figure 1/1K/
- Figure 1/1E/
- Figure 1/1D/
- Figure 1/1H/Figure_1H_Data.xlsx
- __MACOSX/Figure 1/1H/._Figure_1H_Data.xlsx
- Figure 1/1F/Figure_1F_Replicate_Data.xlsx
- __MACOSX/Figure 1/1F/._Figure_1F_Replicate_Data.xlsx
- Figure 1/1A/.DS_Store
- __MACOSX/Figure 1/1A/._.DS_Store
- Figure 1/1A/Figure_1A_Replicate_Data.xlsx
- __MACOSX/Figure 1/1A/._Figure_1A_Replicate_Data.xlsx
- Figure 1/1G/Figure_1G_Replicate_Data.xlsx
- __MACOSX/Figure 1/1G/._Figure_1G_Replicate_Data.xlsx
- Figure 1/1I/Figure_1I_Data.xlsx
- __MACOSX/Figure 1/1I/._Figure_1I_Data.xlsx
- Figure 1/1K/Figure_1K_Data.xlsx
- __MACOSX/Figure 1/1K/._Figure_1K_Data.xlsx
- Figure 1/1E/Figure_1E_Replicate_Data.xlsx
- __MACOSX/Figure 1/1E/._Figure_1E_Replicate_Data.xlsx
- Figure 1/1D/Figure_1D_Data.xlsx
- __MACOSX/Figure 1/1D/._Figure_1D_Data.xlsx
