# Supplementary material for: Alternative splicing broadens antiviral diversity at the human OAS2 locus
Source: EMBO J. 2026 Jun 3;45(14):5164–91. doi: 10.1038/s44318-026-00825-w (PMC13372824; doi:10.1038/s44318-026-00825-w)
Supplement: Supplementary file 2 — Source data Fig. 1 [file 44318_2026_825_MOESM2_ESM.zip › Figure 1/1H/Figure_1H_Data.xlsx]

## Sheet: readme
Fig 1H. The ability of candidate ISGs, from Fig. 1D, to stimulate the ISRE in A549-ISRE:GFP cells was assessed by measuring GFP expression by flow cytometry 120 h post transduction. Data normalised to SCRPSY-EMPTY controls.

## Sheet: 1H
		Homo sapiens					Macaca mulatta					Bos taurus
	Normalised Infection (%)					Normalised Infection (%)					Normalised Infection (%)
ISG	Replicate 1	Replicate 2	Replicate 3		ISG	Replicate 1	Replicate 2	Replicate 3		ISG	Replicate 1	Replicate 2	Replicate 3
BCL3	0.9	1.1	1.2		ARHGEF3	0.7	0	0		CHST1	0	0.4	0.1
CTSS	0.3	0.7	0.8		BCL3	0	0.6	0.2		LY6E	0.4	0.3	0.3
DDX58	11.3	29.5	15.9		CMAH	0	0	0.1		OAS2	0	0	0
DRAM1	0	0.1	0.1		CTSS	1.2	1.7	0.9
EHD4	0	0.2	0.1		DDX58	0	0.2	0.9
ETV6	0.2	0.7	2.3		ETV6	1	1.1	1.4
IL28RA	3.7	1.8	1.5		IFNB1	291.8	127.7	111.5
IRF1	8.4	16.3	13.7		IRF7	6	20.9	17.7
IRF4	29.8	27.4	25.2		IRF7	0.6	11.6	7.9
IRF7	19.8	27.4	47.8		LAMP3	0.1	0.6	0.4
LAMP3	1.8	0.7	2.1		LY6E	0.4	0.4	1.2
LAMP3	0.4	0.8	0.7		OAS2	0	1.5	0.2
LY6E	0.4	0.6	0.5		PDGFRL	0.3	1	0.7
MAP3K14	3.6	3.6	7.1		TNFRSF10A	0	0	0
OAS2	0.2	0.3	0.7		TNFSF10	0	0.2	0.1
PAX5	1.1	1.5	1.1
RIPK2	0	0.2	0.2
RORB	0.1	0.1	0.1
TNFRSF10A	0	0	0
ZBTB42	0.2	0.2	0.6
