# Supplementary material for: Alternative splicing broadens antiviral diversity at the human OAS2 locus
Source: EMBO J. 2026 Jun 3;45(14):5164–91. doi: 10.1038/s44318-026-00825-w (PMC13372824; doi:10.1038/s44318-026-00825-w)
Supplement: Supplementary file 2 — Source data Fig. 1 [file 44318_2026_825_MOESM2_ESM.zip › Figure 1/1F/Figure_1F_Replicate_Data.xlsx]

## Sheet: readme
Fig 1F. Miniscreens were performed to validate the ability of macaque ISGs identified in Fig. 1D to restrict HCoV-OC43 (MOI 0.07) at 72 hpi. Infection normalised to SCRPSY-EMPTY controls.

## Sheet: 1F
	Normalised Infection (%)
Macaque ISG	Replicate 1	Replicate 2
IFNB1	0.5	0.87
IRF7	2.3	1.49
CTSS	6.1	8.39
LY6E	6.5	8.49
ETV6	9	12.98
OAS2	17.4	11.8
ARHGEF3	35.9	32.23
TNFSF10	51.1	45.14
LAMP3	56.5	49.62
BCL3	71.4	55.85
PDGFRL	121.5	85.44
