# Supplementary material for: Alternative splicing broadens antiviral diversity at the human OAS2 locus
Source: EMBO J. 2026 Jun 3;45(14):5164–91. doi: 10.1038/s44318-026-00825-w (PMC13372824; doi:10.1038/s44318-026-00825-w)
Supplement: Supplementary file 2 — Source data Fig. 1 [file 44318_2026_825_MOESM2_ESM.zip › Figure 1/1A/Figure_1A_Replicate_Data.xlsx]

## Sheet: readme
Fig 1A. A549 cells were infected with serially diluted HCoV-OC43. The proportion of dsRNA+ cells at multiple time points was quantified in fixed cells by immunostaining for dsRNA followed by image cytometry.

## Sheet: 1A
	dsRNA+ cells (%)
HPI:	24 h		48 h		96 h
HCoV-OC43 MOI	Replicate 1	Replicate 2	Replicate 1	Replicate 2	Replicate 1	Replicate 2
0.8	3.45	2.94	32.51	31.76	7.21	4.13
0.2	0.95	0.94	11.93	10.58	31.14	25.12
0.05	0.26	0.21	1.9	2.72	46.66	45.42
0.0125	0.15	0.18	0.58	0.82	22.33	14.1
0.003125	0.17	0.22	0.36	0.43	3	5.97
0.00078125	0.3	0.26	0.21	0.36	0.57	6.12
0.000195313	0.38	0.19	0.2	0.1	0.13	0.16
4.88281e-05	0.2	0.26	0.18	0.12	0.11	0.14
1.2207e-05	0.61	0.22	0.28	0.26	0.15	0.16
3.05176e-06	0.19	0.12	0.2	0.12	0.06	0.1
