# Supplementary material for: Alternative splicing broadens antiviral diversity at the human OAS2 locus
Source: EMBO J. 2026 Jun 3;45(14):5164–91. doi: 10.1038/s44318-026-00825-w (PMC13372824; doi:10.1038/s44318-026-00825-w)
Supplement: Supplementary file 2 — Source data Fig. 1 [file 44318_2026_825_MOESM2_ESM.zip › Figure 1/1G/Figure_1G_Replicate_Data.xlsx]

## Sheet: readme
Fig 1G. Miniscreens were performed to validate the ability of bovine ISGs identified in Fig. 1D to restrict HCoV-OC43 (MOI 0.07) at 72 hpi. Infection normalised to SCRPSY-EMPTY controls.

## Sheet: 1G
	Normalised Infection (%)
Bovine ISG	Replicate 1	Replicate 2
LY6E	19.6	15.8
CHST1	95.4	84.3
