# Supplementary material for: Alternative splicing broadens antiviral diversity at the human OAS2 locus
Source: EMBO J. 2026 Jun 3;45(14):5164–91. doi: 10.1038/s44318-026-00825-w (PMC13372824; doi:10.1038/s44318-026-00825-w)
Supplement: Supplementary file 2 — Source data Fig. 1 [file 44318_2026_825_MOESM2_ESM.zip › Figure 1/1I/Figure_1I_Data.xlsx]

## Sheet: readme
Fig 1I. The ability of candidate ISGs, from Fig. 1D, to cause cytotoxicity was determined using the CytoTox-Glo™ assay, using supernatant harvested from the A549-ISRE:GFP cells in Fig. 1H. Data normalised to SCRPSY-EMPTY controls.

## Sheet: 1I
Homo sapiens			Macaca mulatta			Bos taurus
ISG	Fold Change RLU		ISG	Fold Change RLU		ISG	Fold Change RLU
BCL3	1.95		ARHGEF3	1.45		CHST1	1.35
CTSS	1		BCL3	1.81		LY6E	1.38
DDX58	1.41		CMAH	1.4		OAS2	1.44
DRAM1	1.08		CTSS	1.14
EHD4	1.36		DDX58	1.44
ETV6	1.25		ETV6	1.16
IL28RA	1.12		IFNB1	1.7
IRF1	1.59		IRF7	1.41
IRF4	1.09		IRF7	1.78
IRF7	1.38		LAMP3	1.43
LAMP3	1.17		LY6E	1.02
LAMP3	1.31		OAS2	1.45
LY6E	1.21		PDGFRL	1.14
MAP3K14	2.94		TNFRSF10A	1.7
OAS2	1.26		TNFSF10	2.26
PAX5	0.847
RIPK2	1.42
RORB	1.27
TNFRSF10A	2.94
ZBTB42	1.39
