# Supplementary material for: Alternative splicing broadens antiviral diversity at the human OAS2 locus
Source: EMBO J. 2026 Jun 3;45(14):5164–91. doi: 10.1038/s44318-026-00825-w (PMC13372824; doi:10.1038/s44318-026-00825-w)
Supplement: Supplementary file 2 — Source data Fig. 1 [file 44318_2026_825_MOESM2_ESM.zip › Figure 1/1K/Figure_1K_Data.xlsx]

## Sheet: readme
Fig 1K. Normalised infection levels in cells expressing the OAS2 p69 isoform for a variety of viruses, from 34 arrayed ISG expression screening datasets.
Virus abbrevations, cell types and timepoints used:
Early
Virus	Common Name	Cells (screen)	Av infectivity (%)	Time (hours)	Notes	Source	Reference
AdV	Adenovirus 5	MT4	47.8	48		Leo James	https://doi.org/10.1038/sj.gt.3300408
PRV	Pseudorabies	MT4	42.56	18	PRV-GS443, GFP fused to UL35 gene	Lynn Enquist	https://doi.org/10.1073/pnas.061029798
HSV-1	Herpes simplex virus	AA2	52.47	18	EGFP VP26	Frazer Rixon	https://doi.org/10.1099/vir.0.022053-0
bHSV-1	Bovine Herpes Virus Type 1	AA2	14.48	18	rBoHV-1-GFP-VP26	Kurt Tobler	https://doi.org/10.1128/JVI.79.2.1071-1083.2005
RVFV	Rift-Valley Fever virus	MT4	13.82	24		Jeroen Kortekaas	https://doi.org/10.1128/JVI.00841-11
SFTSV	Severe fever with thrombocytopenia syndrome virus	293T sus	25.24	12		Ben Brennan	https://doi.org/10.1128/JVI.03432-14
BUNV	Bunyamwera orthobunyavirus	293T sus	50	10		Richard Elliott	https://doi.org/10.1128/JVI.00902-10
BTV	Bluetongue virus	293T sus	30.25	16	BTV-1-NS1-mGFP	Massimo Palmarini	http://theses.gla.ac.uk/9095/
Rotavirus	Simian Rotavirus	293T sus	0.39	8		John Patton	https://doi.org/10.1128/JVI.01616-19
CHPV	Chandipura virus	AA2	35.86	16		Andrew Easton	https://doi.org/10.1016/j.virusres.2011.06.007
VSV	Vesicular Stomatitis virus	MT4	35.17	16		Kerafast	https://doi.org/10.1016/j.jviromet.2010.08.006
SFV	Semliki Forest virus	293T sus	21.11	8		Andres Merits	https://doi.org/10.1128/JCM.02488-13
CHIKV	Chikungunya virus	293T sus	13.1	10		Andres Merits	https://doi.org/10.1128/JVI.00477-18
HIV-1	Human immunodeficiency virus 1	MT4	45.83	48	HEK 293T transfection. Screen plus dextran sulphate	Paul Bieniasz	https://doi.org/10.1016/j.chom.2012.08.012
IAV PR8	Influenza A virus strain PR8	MT4	21.06	10		Ron Fouchier	https://doi.org/10.1016/j.virusres.2004.02.028
IAV Cal04	Influenza A virus strain Cal04	MT4	29.38	10		Daniel Perez	https://doi.org/10.1371/journal.ppat.1001145
IAV Mallard	avian Influenza A virus strain Mallard	MT4	39.07	10		Laurence Tiley	https://doi.org/10.1128/JVI.01205-16
MeV	Measles virus	IM-9	25.88	16		Paul Duprex	https://doi.org/10.1128/JVI.02924-14
SeV	Murine respirovirus (formerly Sendai virus)	MT4	44.77	72		ViraTree	https://www.viratree.com/product/sev-gfp4/
PIV5	Parainfluenza virus type 5 (formerly simian virus 5)	AA2	47.63	48		ViraTree	https://www.viratree.com/product/piv5-gfp3/
hMPV	human Metapneumovirus	293T sus	4.22	18		ViraTree	https://www.viratree.com/product/mpv-gfp1/
hRSV	human Respiratory syncytial virus	293T sus	8.52	24		Peter Collins	https://doi.org/10.1006/viro.2000.0293
bRSV	bovine Respiratory syncytial virus	A549	6.47	24		ViraTree	http://www.viratree.com/product/brsv-gfp1/
PIV3	human Parainfluenza virus type 3	MT4	23.71	10		viraTree	https://www.viratree.com/product/piv3-gfp/
ZIKA	Zika virus	A549	26.69	24		Andres Merits	https://doi.org/10.1099/jgv.0.000938
SARSCoV2	Severe acute respiratory syndrome coronavirus 2	A549-Npro-ACE2	6.29385	14	synSARS-CoV-2-eGFP	Volker Thiel	https://doi.org/10.1038/s41586-020-2294-9
Late
Virus		Cells	Av infectivity (%)	Time (hours)
BTV		293T sus	14.65	40
Rotavirus		293T sus	37.44	36
MeV		IM-9	20.64	36
BUNV		293T sus	39.55	36
CHPV		AA2	27.75	72
PIV5		AA2	23.36	72
PIV3		MT4	30.67	36
SARSCoV2		A549-Npro-ACE2	8.48	40

## Sheet: 1K
	Screen Timepoint
Virus	Early	Late
AdV	103.312
PRV	101.228
HSV-1	96.5837
BoHV	100.558
RVFV	103.06
SFTSV	107.001
BUNV	112.547	89.8199
BTV	70.768	119.933
CHPV	96.8655	120.974
VSV	92.2212
SFV	111.309
CHIKV	101.357
HIV-1	83.5608
PR8	117.452
Cal04	103.894
Mallard	107.604
MeV	92.2602	91.8638
SeV	92.3839
PIV3	97.7366	120.086
PIV5	97.2966	94.628
hMPV	79.4919
hRSV	74.7508
bRSV	101.895
ZIKV	107.187	95.0614
SARS-CoV-2	59.4247	43.6588
HCoV-OC43		1.80545
