# Supplementary material for: Alternative splicing broadens antiviral diversity at the human OAS2 locus
Source: EMBO J. 2026 Jun 3;45(14):5164–91. doi: 10.1038/s44318-026-00825-w (PMC13372824; doi:10.1038/s44318-026-00825-w)
Supplement: Supplementary file 2 — Source data Fig. 1 [file 44318_2026_825_MOESM2_ESM.zip › Figure 1/1E/Figure_1E_Replicate_Data.xlsx]

## Sheet: readme
Fig 1E. Miniscreens were performed to validate the ability of human ISGs identified in Fig. 1D to restrict HCoV-OC43 (MOI 0.07) at 72 hpi. The LAMP3 gene is duplicated in the human ISG library. Infection normalised to SCRPSY-EMPTY controls.

## Sheet: 1E
	Normalised Infection (%)
Human ISG	Replicate 1	Replicate 2
IRF7	2.1	2.2
MAP3K14	3.6	4.8
IL28RA	3.9	6.2
LY6E	5.6	5
DDX58	3.5	11
IRF4	7.7	10.4
CTSS	9.4	11.9
ZBTB42	9.4	13.9
LAMP3	9.6	14.9
LAMP3	14.9	13.1
OAS2	14.4	16.5
ETV6	12	21.4
PAX5	12.8	23.2
RORB	23.4	28.7
BCL3	76.5	70.7
IRF1	82.6	74.1
RIPK2	104.6	135.7
DRAM1	147.4	153.6
