# Supplementary material for: Alternative splicing broadens antiviral diversity at the human OAS2 locus
Source: EMBO J. 2026 Jun 3;45(14):5164–91. doi: 10.1038/s44318-026-00825-w (PMC13372824; doi:10.1038/s44318-026-00825-w)
Supplement: Supplementary file 2 — Source data Fig. 1 [file 44318_2026_825_MOESM2_ESM.zip › Figure 1/1D/Figure_1D_Data.xlsx]

## Sheet: readme
Fig 1D.
A549 cells were transduced with hundreds of human (Homo sapiens), Macaque (Macaca mulatta) and Bovine (Bos taurus) ISGs for 48 h
Transduced cells were infected with HCoV-OC43 (MOI 0.07) for 72 h
Fixed cells were immunostained for dsRNA, and the level of infection quantified using image cytometry.
Infection was normalised to the mean of the each species library.
Hits with a zscore < -2 are labelled on Fig 1D
ISGs with transduction efficiency of < 10% were excluded from Fig 1D and subsequent analyses

## Sheet: 1D
Species	Unique No	Gene Name	Transduction_72h	VirusGrowth_72h	zscore	Miniscreen
Macaque	930	IFNB1	23.916	0.18499	-3.02907	yes
Macaque	641	IRF7	30.489	0.807168	-3.01019	yes
Macaque	738	PDGFRL	86.12	1.02746	-3.0035	yes
Macaque	640	IRF7	24.71	1.23094	-2.99733	yes
Macaque	701	LY6E	80.56	1.23566	-2.99719	yes
Macaque	636	ETV6	84.94	1.43238	-2.99122	yes
Macaque	678	OAS2	74.03	1.60612	-2.98594	yes
Cow	1109	IRF9	0.0013	0	-2.72176	no
Cow	1001	IFIH1	0.00345	0	-2.72176	no
Macaque	967	CTSS	28.91	11.5732	-2.68347	yes
Macaque	638	TNFRSF10A	15.44	13.2526	-2.63251	yes
Cow	1055	LY6E	23.61	5.01348	-2.58531	yes
Macaque	684	TLK2	3.41	19.4614	-2.44409	no
Macaque	692	DDX58	31.24	19.8269	-2.433	yes
Human	11	IFIH1	0.54	0	-2.43092	no
Human	99	APOBEC3G	0.00183	0	-2.43092	no
Human	401	PCGF5	0.00435	0	-2.43092	no
Human	1928	DRAM1	20.2094	0.150701	-2.42726	yes
Macaque	685	TLK2	4.19	20.4581	-2.41385	no
Human	192	LY6E	88.96	0.946937	-2.4079	yes
Macaque	791	BCL3	95.76	20.675	-2.40726	yes
Human	180	DDX58	49.23	1.5137	-2.39413	yes
Human	163	OAS2	73.91	1.79731	-2.38723	yes
Human	181	MAP3K14	37.03	2.01241	-2.382	yes
Human	117	IRF7	35.64	2.18181	-2.37789	yes
Human	397	IL28RA	78.56	2.30956	-2.37478	yes
Human	112	ETV6	89.59	2.49535	-2.37026	yes
Human	486	PAX5	75.69	3.38167	-2.34872	yes
Human	521	ZBTB42	75.19	4.26597	-2.32722	yes
Human	104	LAMP3	94.21	4.84914	-2.31304	yes
Human	427	CTSS	82.78	5.00988	-2.30914	yes
Cow	1042	OAS2	60.48	16.1345	-2.28262	yes
Human	484	RORB	91.67	6.60932	-2.27026	yes
Human	103	LAMP3	90.07	6.72673	-2.2674	yes
Cow	1258	CHST1	61.69	17.2688	-2.25174	yes
Macaque	796	ARHGEF3	67.65	27.1814	-2.20982	yes
Human	418	PARP10	4.19	9.27918	-2.20535	no
Macaque	570	CMAH	50.68	27.7169	-2.19356	yes
Macaque	668	SLFN12	0.77	28.7287	-2.16286	no
Human	115	TNFRSF10A	13.58	11.4521	-2.15253	yes
Human	529	IRF4	94.95	12.1137	-2.13645	yes
Human	278	IRF1	75.07	13.25	-2.10883	yes
Human	293	BCL3	96.47	14.0051	-2.09047	yes
Human	169	TLK2	2.75	14.1381	-2.08724	no
Human	247	RIPK2	92.29	15.4118	-2.05628	yes
Macaque	611	TNFSF10	79.6	33.3484	-2.02266	yes
Macaque	633	LAMP3	54.83	33.4359	-2.02001	yes
Human	286	EHD4	65.14	17.6075	-2.0029	yes
Macaque	826	MICB	75.94	36.1937	-1.93632	no
Cow	1028	SLFN12L	0.989	28.8995	-1.93519	no
Cow	1154	MITD1	0.559	30.4713	-1.8924	no
Cow	1012	IFITM1	3.12	30.5359	-1.89065	no
Macaque	699	ANKFY1	17.78	38.5689	-1.86424	no
Cow	1237	MS4A8	35.15	31.6218	-1.86109	no
Macaque	917	TMEM173	85	38.712	-1.8599	no
Macaque	778	IRF1	55.91	39.1205	-1.8475	no
Human	303	C5orf39	43.68	24.3295	-1.83949	no
Cow	1278	MAP2K6	89.8	33.4355	-1.81173	no
Cow	1249	ESR1	34.97	33.6008	-1.80723	no
Human	188	MAP3K5	55.18	26.305	-1.79147	no
Human	59	SOCS1	94.72	26.4069	-1.78899	no
Macaque	589	RNF24	69.9	41.1409	-1.78619	no
Human	187	ANKFY1	46.73	27.2483	-1.76854	no
Human	248	RIPK2	89.56	27.7113	-1.75728	no
Macaque	890	MLKL	3.96	43.2926	-1.72089	no
Cow	1020	SOCS1	73.16	36.9363	-1.71644	no
Human	321	FNDC3B	24.29	30.5457	-1.68838	no
Cow	1103	TNFAIP3	41.69	38.0182	-1.687	no
Human	149	SLFN12	1.69	30.6744	-1.68525	no
Macaque	798	C5orf39	2.11	44.5568	-1.68253	no
Macaque	592	SAT1	0.05844	44.6662	-1.67921	no
Macaque	943	SAMD9L	0.8	44.9335	-1.67109	no
Human	313	CEBPD	90.87	31.6261	-1.66212	no
Cow	1171	HS3ST1	86.6	40.3384	-1.62385	no
Human	335	TNFAIP3	82.7	34.868	-1.58331	no
Cow	1123	SAMD9	0.117	41.9483	-1.58003	no
Human	518	FAM111A	0.909	35.2869	-1.57313	no
Human	294	GALNT2	63.93	35.6281	-1.56483	no
Cow	1184	PARM1	86.1	42.5845	-1.56271	no
Human	218	PIM3	86.14	35.8828	-1.55864	no
Cow	1006	OAS1	1.14	43.0522	-1.54998	no
Macaque	582	IFITM1	63.2	49.0025	-1.54761	no
Macaque	926	MOBKL2C	62	49.5049	-1.53237	no
Human	342	B4GALT5	75.85	37.8033	-1.51195	no
Macaque	893	CLDN23	80.4	50.2127	-1.51089	no
Macaque	547	PSMB9	75.4	50.6087	-1.49887	no
Human	86	ETV7	91	38.4525	-1.49617	no
Human	113	NFIL3	80.6	40.1983	-1.45373	no
Macaque	966	HERC5	40.19	53.5965	-1.4082	no
Macaque	726	PIM3	87.8	53.8541	-1.40038	no
Human	101	IDO1	61.44	42.3982	-1.40026	no
Macaque	828	AKT3	68.2	55.1406	-1.36134	no
Cow	1092	IRF1	46.29	50.456	-1.34847	no
Macaque	918	TMEM62	75.1	55.9656	-1.33631	no
Cow	1095	EHD4	57	51.1561	-1.32941	no
Human	239	CREB3L3	80	45.3597	-1.32826	no
Human	515	GCNT1	89.9	45.4102	-1.32704	no
Macaque	612	TNFSF10	41.71	56.4166	-1.32262	no
Human	353	CD163	10.89	45.8179	-1.31712	no
Human	340	MICB	82.6	45.8932	-1.31529	no
Cow	1150	ZFPM2	25.37	52.0052	-1.3063	no
Macaque	953	HIST1H2BB	82.4	57.0478	-1.30346	no
Human	47	MAFF	78.1	46.8781	-1.29135	no
Macaque	818	LIPA	60.1	57.5112	-1.2894	no
Macaque	711	STARD5	70.6	57.5745	-1.28748	no
Macaque	569	DEFB1	92.9	58.0412	-1.27332	no
Cow	1217	DMRT2	16.71	53.7323	-1.2593	no
Human	45	MAFF	82.3	48.4226	-1.25381	no
Human	344	AKT3	84.4	48.7533	-1.24577	no
Human	46	MAFF	83.8	50.2622	-1.20909	no
Cow	1142	BTC	63.2	55.7306	-1.20491	no
Macaque	561	IFIH1	31.1	60.4597	-1.19992	no
Human	513	ZFPM2	47.19	50.7384	-1.19751	no
Human	116	RASGEF1B	76.6	51.1799	-1.18678	no
Cow	1216	B3GALT2	57.1	56.6282	-1.18048	no
Human	74	CD80	88	51.5452	-1.1779	no
Cow	1191	RNASEL	0.274	56.8977	-1.17314	no
Macaque	815	FNDC3B	10.45	61.3888	-1.17173	no
Human	266	HK2	18.06	53.1027	-1.14004	no
Cow	1010	CXCL10	89	58.3894	-1.13254	no
Human	95	G6PC	94.1	53.7128	-1.12521	no
Human	417	SAMD9L	0.12	53.9997	-1.11823	no
Cow	1000	RTP4	8.69	59.1359	-1.11222	no
Macaque	799	IRF2	49.3	63.3795	-1.11132	no
Human	7	MX1	58.42	54.4619	-1.107	no
Human	530	MOB3C	82	54.5265	-1.10543	no
Cow	1007	OAS1	59.2	59.4962	-1.10242	no
Human	411	SLCO5A1	54.9	54.8849	-1.09671	no
Human	172	STAT3	68.1	55.1891	-1.08932	no
Human	453	BTC	91.1	55.4816	-1.08221	no
Human	139	FUT4	64.2	55.5137	-1.08143	no
Macaque	707	ISG20	62.1	64.5645	-1.07536	no
Human	202	STARD5	86.9	55.926	-1.0714	no
Human	330	IL15RA	95.5	55.9787	-1.07012	no
Macaque	780	HLA-X	70.4	64.808	-1.06797	no
Macaque	584	C4orf32	14.66	65.2618	-1.05419	no
Cow	1299	ZNF710	53.2	61.3222	-1.05272	no
Human	48	SAT1	0.497	56.716	-1.0522	no
Human	301	ARHGEF3	78.8	56.7408	-1.0516	no
Macaque	660	CEACAM1	57.9	65.4273	-1.04917	no
Macaque	653	OASL	12.37	65.7196	-1.0403	no
Cow	1014	CXCL9	90.4	61.9562	-1.03546	no
Cow	1023	TNFSF10	60.5	62.0353	-1.03331	no
Human	284	TREX1	88.4	57.5427	-1.03211	no
Cow	1226	PLCXD2	72.3	62.2928	-1.0263	no
Cow	1308	MYADM	93.4	62.439	-1.02232	no
Human	147	THBD	68.4	58.2628	-1.0146	no
Macaque	976	HIST2H2AA4	81.3	66.6627	-1.01168	no
Macaque	600	COMMD3	85	66.6887	-1.01089	no
Cow	1063	XAF1	72.1	62.866	-1.0107	no
Human	93	ARG2	91.7	59.3584	-0.987965	no
Human	384	OAS3	5.29	59.4099	-0.986715	no
Human	140	CYP1B1	85.4	59.5641	-0.982967	no
Human	246	FAM134B	87.2	59.8208	-0.976726	no
Cow	1169	GTF2B	0.081	64.1562	-0.975582	no
Cow	1065	P2RY6	2.77	64.6194	-0.962975	no
Macaque	618	MAFB	95.1	68.3289	-0.961117	no
Human	283	SSBP3	86.7	60.5395	-0.959256	no
Macaque	819	BLZF1	83.5	68.549	-0.954439	no
Cow	1038	GBP5	74.1	65.0653	-0.950839	no
Cow	1064	LGALS9	90	65.1186	-0.94939	no
Human	508	SLFN11	2.23	61.0221	-0.947523	no
Macaque	909	GUCA1C	66.8	69.1285	-0.936852	no
Cow	1153	MOB3C	65.9	65.7139	-0.933186	no
Macaque	851	GCA	0.00411	69.2967	-0.931748	no
Cow	1107	STAT1	64.5	65.7974	-0.930913	no
Human	6	IFITM3	58.8	61.7139	-0.930705	no
Macaque	964	BTN3A1	47.4	69.4202	-0.928	no
Human	199	ISG20	76.6	62.1772	-0.919443	no
Human	1934	NLRC5	2.97	62.1815	-0.91934	no
Macaque	913	HIST1H2AC	82.6	69.9654	-0.911455	no
Macaque	773	STAP1	76.6	70.031	-0.909465	no
Human	72	TNFSF10	92.1	62.6185	-0.908715	no
Macaque	642	IRF7	64.7	70.0901	-0.90767	no
Macaque	891	CLDN23	75.7	70.133	-0.906368	no
Human	455	BATF3	81.6	62.7349	-0.905885	no
Macaque	585	NRN1	88.5	70.3002	-0.901296	no
Macaque	591	MAFF	79.8	70.3413	-0.900048	no
Macaque	586	NRN1	71.9	70.3784	-0.898922	no
Human	403	MLKL	48.32	63.1636	-0.895466	no
Cow	1207	ACKR4	64.1	67.1088	-0.89522	no
Human	125	SERPING1	95.1	63.3687	-0.890478	no
Human	168	EXT1	68.2	63.6595	-0.883411	no
Macaque	872	MT1E	81.3	71.0842	-0.877504	no
Macaque	716	SCO2	79.7	71.1234	-0.876312	no
Cow	1291	MGST1	85.5	67.8705	-0.874488	no
Cow	1029	FCGR1A	87.6	67.8913	-0.873921	no
Macaque	661	CYP1B1	75.1	71.4297	-0.867017	no
Macaque	639	RASGEF1B	50.6	71.5876	-0.862226	no
Cow	1208	ABHD1	72.1	68.4718	-0.858121	no
Macaque	643	SCARB2	36.74	71.8003	-0.855771	no
Human	1933	IFITM3	80.5	65.2021	-0.84591	no
Macaque	576	CCL19	87.2	72.2995	-0.840621	no
Cow	1215	MIC1	82.9	69.3026	-0.835509	no
Human	505	RAD9A	91.3	65.6513	-0.83499	no
Human	275	BLVRA	88.2	65.7547	-0.832476	no
Human	42	RNF24	73.8	65.8533	-0.83008	no
Macaque	710	STARD5	74.1	72.7669	-0.82644	no
Human	229	APOL1	80.3	66.1715	-0.822345	no
Macaque	635	PLIN2	73	73.1058	-0.816155	no
Cow	1254	SULT1C4	9.2	70.2929	-0.808557	no
Human	118	SCARB2	88.3	66.7811	-0.807527	no
Macaque	821	IL15RA	90	73.4298	-0.80632	no
Human	88	TFEC	87.7	66.8685	-0.805402	no
Macaque	765	MASTL	42.9	73.4793	-0.804821	no
Macaque	916	TAPBPL	74.5	73.4896	-0.804506	no
Macaque	957	CA5B	82.3	73.5803	-0.801755	no
Human	367	N4BP1	33.92	67.0539	-0.800895	no
Cow	1022	BATF2	80.4	70.7394	-0.796404	no
Macaque	870	RSAD2	56.1	73.9342	-0.791013	no
Cow	1158	ARNTL2	83.7	71.0547	-0.787821	no
Human	182	MOV10	0.139	67.5967	-0.787698	no
Human	426	HERC5	42.48	67.7284	-0.784497	no
Human	5	GBP1	86.1	67.7348	-0.784342	no
Human	69	GCH1	72.7	67.741	-0.784191	no
Cow	1119	MLKL	22.47	71.5654	-0.773921	no
Macaque	982	TSLP	81.9	74.6149	-0.770357	no
Cow	1253	ICAM2	60.3	71.8167	-0.767083	no
Human	222	FFAR2	53	68.4675	-0.76653	no
Macaque	766	MASTL	41.8	74.7514	-0.766215	no
Macaque	951	LDB1	62.8	74.8525	-0.763146	no
Macaque	767	HK2	18.1	74.8574	-0.762999	no
Macaque	867	ADAR	75.2	75.0118	-0.758313	no
Cow	1138	RFX5	48	72.1757	-0.75731	no
Human	215	CASP7	90.7	68.9434	-0.754963	no
Macaque	814	HERC6	33.95	75.3389	-0.748387	no
Cow	1099	IRF2	43	72.5114	-0.748173	no
Human	108	ZBP1	74.4	69.2415	-0.747714	no
Human	16	IFI27	86	69.3205	-0.745794	no
Human	290	PPM1K	80.7	69.4569	-0.74248	no
Macaque	873	MT1E	67.7	75.5614	-0.741633	no
Macaque	782	TREX1	79.4	75.5712	-0.741336	no
Cow	1091	NMI	1.07	72.8503	-0.738951	no
Macaque	623	ETV7	66.1	75.7172	-0.736907	no
Human	23	SNN	90.9	69.861	-0.732656	no
Cow	1277	CSRNP2	44.6	73.1467	-0.730882	no
Human	65	BATF2	95.6	70.1544	-0.725523	no
Human	40	NRN1	84	70.1996	-0.724425	no
Macaque	888	PRAP1	83.8	76.2228	-0.721561	no
Macaque	882	ENPP2	63.6	76.5196	-0.712556	no
Cow	1168	FOXS1	87	74.0009	-0.707634	no
Cow	1025	TNFSF13B	81.9	74.0264	-0.706939	no
Macaque	863	CLEC4D	82.7	76.9023	-0.700941	no
Human	366	NCF1	91.4	71.2512	-0.69886	no
Human	170	TRIM56	6.54	71.339	-0.696726	no
Macaque	952	LDB1	79.2	77.1586	-0.693165	no
Human	382	ATP10D	53	71.5241	-0.692227	no
Macaque	649	ANGPTL1	65.5	77.2551	-0.690237	no
Macaque	931	RHOB	43.3	77.2707	-0.689763	no
Macaque	637	NFIL3	25.28	77.4414	-0.684581	no
Human	19	MT1L	91.9	71.9213	-0.682573	no
Human	30	CCL8	91.3	72.039	-0.67971	no
Human	485	C5AR2	81	72.3996	-0.670945	no
Macaque	939	SAMD9	0.71	77.8913	-0.67093	no
Macaque	737	USP18	55	77.9267	-0.669855	no
Human	120	IFIT5	83.6	72.4733	-0.669154	no
Human	220	P2RY6	65.6	72.6033	-0.665994	no
Human	43	C9ofr19	86.1	72.6268	-0.665422	no
Cow	1117	RSAD2	74.1	75.5848	-0.664522	no
Human	20	DEFB1	91.4	72.6692	-0.664391	no
Human	332	UNC84B	61.8	72.8734	-0.659427	no
Macaque	971	TCL6	87.9	78.3299	-0.657618	no
Cow	1204	ZNFX1	0.076	75.9745	-0.653918	no
Human	24	CCL5	95.7	73.1281	-0.653235	no
Human	300	TIMP1	91.7	73.1381	-0.652993	no
Macaque	724	XAF1	82.4	78.5246	-0.65171	no
Macaque	992	GMPR2	64.4	78.5746	-0.650192	no
Human	314	SAMD4A	90	73.4396	-0.645663	no
Macaque	920	SLCO5A1	62.8	78.8153	-0.642888	no
Human	216	XAF1	88	73.636	-0.64089	no
Macaque	631	IFI44L	71.1	78.9485	-0.638848	no
Human	308	MT1F	90	73.7996	-0.636912	no
Cow	1019	TMEM140	89.9	76.7519	-0.632756	no
Human	107	PUS1	65.7	73.9722	-0.632716	no
Human	361	CCND3	83.9	74.145	-0.628515	no
Human	393	ABCA9	4.49	74.3248	-0.624146	no
Cow	1083	TAP2	3.82	77.0882	-0.623604	no
Macaque	928	APOBEC3F	79.6	79.5499	-0.620596	no
Human	1922	RNF19B	58.7	74.5141	-0.619544	no
Human	531	DNAJC1	62.6	74.5299	-0.619158	no
Human	324	LIPA	71.6	74.6644	-0.615889	no
Cow	1118	ZC3HAV1	0.03553	77.4371	-0.614109	no
Human	76	FBXO6	89.1	74.9087	-0.609951	no
Human	143	SPTLC2	67.4	74.9907	-0.607958	no
Macaque	672	AXUD1	61.5	80.0317	-0.605975	no
Human	174	PHF15	59.1	75.1062	-0.60515	no
Macaque	801	CCNA1	33.51	80.1239	-0.603177	no
Human	391	CLEC4D	91.1	75.398	-0.598055	no
Human	15	OAS1	70.9	75.4016	-0.597969	no
Cow	1132	CD47	78.4	78.0676	-0.596947	no
Human	493	RAB20	94.9	75.4516	-0.596752	no
Macaque	941	CD58	48.8	80.4611	-0.592945	no
Macaque	630	IDO1	49.1	80.5326	-0.590774	no
Human	358	IRF9	74.9	75.7005	-0.590702	no
Cow	1281	DAXX	34.03	78.3053	-0.590479	no
Cow	1230	LOC524181	75.1	78.4226	-0.587284	no
Macaque	632	IFI44L	69.8	80.815	-0.582204	no
Macaque	949	ARTS-1	45.5	80.8272	-0.581834	no
Cow	1046	DTX3L	51	78.6857	-0.580124	no
Human	327	MT1A	92.3	76.1729	-0.579218	no
Cow	1133	ERAP1	55	78.7372	-0.578724	no
Cow	1126	PSMB10	40.3	78.8023	-0.576951	no
Human	60	C10orf10	87.9	76.2999	-0.576131	no
Cow	1021	RNF114	77.2	78.9072	-0.574097	no
Human	82	CCDC92	89.5	76.3839	-0.574089	no
Human	298	TRIM25	92.8	76.4608	-0.57222	no
Cow	1245	CHI3L1	31.96	79.1313	-0.567995	no
Human	323	ADM	86.6	76.697	-0.566477	no
Human	379	AQP9	77.3	76.7033	-0.566324	no
Macaque	959	F3	72	81.418	-0.563904	no
Human	363	PTMA	71.7	76.8197	-0.563497	no
Human	128	C22orf28	68.6	76.985	-0.559477	no
Human	489	GUCY1A3	2.48	77.0802	-0.557163	no
Human	85	SLFN12L	87.3	77.1954	-0.554361	no
Human	162	DHX58	60.4	77.2446	-0.553166	no
Cow	1077	RNF19B	50	79.682	-0.553007	no
Macaque	830	ABLIM3	83.5	81.7952	-0.552459	no
Human	231	SERPINE1	85.4	77.3954	-0.549502	no
Human	270	MTHFD2L	91	77.6171	-0.54411	no
Human	41	RNASE4	88.9	77.6284	-0.543837	no
Human	150	DCP1A	82.5	77.7596	-0.540648	no
Human	8	PLSCR1	85.4	77.7747	-0.540279	no
Human	375	IFIT2	75.8	77.7938	-0.539817	no
Human	190	C2orf31	89.1	77.8177	-0.539234	no
Macaque	899	GSDMDC1	67.5	82.3397	-0.535933	no
Cow	1213	CITED1	81.6	80.3132	-0.535828	no
Cow	1018	BST2	42.4	80.3466	-0.534919	no
Human	370	MAX	89.3	78.0063	-0.53465	no
Human	173	PLEKHA4	39.91	78.0161	-0.534412	no
Cow	1214	PI15	70.3	80.4919	-0.530965	no
Human	129	PRAME	79.5	78.2486	-0.528759	no
Macaque	675	SAMHD1	73.9	82.6923	-0.525234	no
Human	154	AXUD1	81.4	78.4123	-0.52478	no
Human	200	FLJ39739	93.7	78.4926	-0.522828	no
Macaque	934	RXFP1	71.1	82.8375	-0.520826	no
Cow	1209	CSDC2	84.2	80.9191	-0.519336	no
Macaque	860	GBP3	60.7	82.9087	-0.518668	no
Macaque	845	SLC25A30	72.7	82.9162	-0.51844	no
Cow	1256	C1H3orf38	12.44	81.2267	-0.510964	no
Human	96	MAB21L2	86.5	79.0331	-0.50969	no
Cow	1225	THEM6	31.6	81.3119	-0.508645	no
Cow	1205	GJA5	52.5	81.3867	-0.506609	no
Human	214	CD38	90.4	79.2075	-0.505449	no
Cow	1267	GDAP2	80.4	81.5119	-0.503202	no
Macaque	613	TNFSF13B	76.9	83.4217	-0.5031	no
Cow	1246	IL31RA	78.6	81.5421	-0.502381	no
Cow	1201	TIFA	69.6	81.7162	-0.497641	no
Human	328	MT1H	91.6	79.5847	-0.49628	no
Macaque	566	IFI27	78	83.6632	-0.495769	no
Human	331	DNAPTP6	73.1	79.7807	-0.491516	no
Human	105	SMAD3	83.4	80.0283	-0.485496	no
Human	100	FAM46C	79.3	80.0803	-0.484234	no
Cow	1157	ARHGAP26	1.51	82.2134	-0.484108	no
Cow	1220	FLVCR2	85.8	82.4385	-0.477982	no
Cow	1234	GXYLT2	91.4	82.4414	-0.477902	no
Macaque	578	CCL8	45.2	84.4224	-0.47273	no
Macaque	575	CXCL10	75.3	84.4598	-0.471596	no
Cow	1147	ICAM1	40.5	82.6902	-0.471131	no
Cow	1224	FEZ1	45	82.7615	-0.469191	no
Human	44	LMO2	88.3	80.7243	-0.468576	no
Human	362	ODC1	70.4	80.9995	-0.461887	no
Macaque	795	TIMP1	84.4	84.8544	-0.45962	no
Human	351	STAT2	68.7	81.1174	-0.45902	no
Human	412	TMEM229B	92.9	81.2611	-0.455528	no
Human	337	NT5C3	83.7	81.2899	-0.454829	no
Human	49	BST2	60.9	81.3986	-0.452187	no
Macaque	988	HSPA6	48.4	85.1252	-0.451403	no
Macaque	721	CASP7	80.5	85.1869	-0.44953	no
Macaque	937	HORMAD2	82.4	85.2361	-0.448037	no
Human	207	PMM2	77.8	81.6242	-0.446701	no
Human	446	SSTR2	87.3	81.649	-0.446098	no
Human	281	HLA-E	79.1	81.9212	-0.439483	no
Human	273	STAP1	85.8	81.9436	-0.438937	no
Cow	1102	IL15RA	83.9	83.9613	-0.436536	no
Human	341	DUSP5	75	82.0795	-0.435633	no
Human	354	FLT1	61.1	82.1927	-0.432883	no
Human	292	LGMN	86.3	82.2197	-0.432225	no
Human	1924	RTP4	81.1	82.2979	-0.430324	no
Human	306	IRF2	70.4	82.3802	-0.428323	no
Macaque	986	AXL	65	85.9321	-0.426918	no
Cow	1075	TRIM5	3.9	84.3901	-0.424864	no
Cow	1156	ANKRD35	1.71	84.4161	-0.424157	no
Macaque	654	GTPBP2	54.3	86.0605	-0.423018	no
Human	28	CCL19	91	82.6017	-0.422939	no
Human	26	CXCL11	92.1	82.6705	-0.421266	no
Cow	1269	CNDP1	48.5	84.5275	-0.421126	no
Macaque	963	BTN3A2	61	86.1273	-0.420992	no
Human	189	S100A8	90.9	82.6926	-0.42073	no
Cow	1164	CDKN2AIP	79.9	84.5513	-0.420477	no
Cow	1262	DCP2	67.6	84.5609	-0.420215	no
Macaque	940	CD58	67.7	86.1809	-0.419366	no
Human	4	IFI6	63	82.7995	-0.41813	no
Macaque	892	CLDN23	71.1	86.3377	-0.414607	no
Cow	1279	LMO6	3.37	84.8118	-0.413385	no
Macaque	568	PMAIP1	88	86.4106	-0.412394	no
Macaque	549	PSMB8	0.048	86.4106	-0.412394	no
Cow	1057	ISG15	73.8	84.8896	-0.411268	no
Human	194	UBE2L6	92.8	83.0944	-0.410963	no
Human	134	PFKFB3	88.5	83.1046	-0.410714	no
Human	102	IFI44L	70.1	83.195	-0.408517	no
Macaque	950	PSMB10	78.2	86.6316	-0.405687	no
Cow	1094	TREX1	72.6	85.0998	-0.405549	no
Human	127	SIRPA	85.9	83.3569	-0.40458	no
Human	1914	BTN3A3	45.8	83.4755	-0.401698	no
Human	467	CXCL16	85.6	83.6491	-0.397479	no
Cow	1218	ATAD1	58.6	85.7241	-0.388556	no
Macaque	842	CCND3	58	87.2449	-0.387075	no
Cow	1252	BHLHE41	76.4	85.7795	-0.387047	no
Cow	1090	MYD88	89.8	85.8393	-0.385421	no
Cow	1251	BHLHE41	59.1	85.9758	-0.381704	no
Human	157	SAMHD1	68.4	84.3153	-0.381283	no
Human	390	MB21D1	73.7	84.4066	-0.379064	no
Macaque	836	PRKD2	51.8	87.545	-0.37797	no
Human	250	ULK4	75.8	84.6328	-0.373566	no
Cow	1140	CMPK2	10.67	86.3133	-0.372521	no
Macaque	708	ISG20	74.7	87.7294	-0.372375	no
Cow	1135	TAPBP	67.2	86.3531	-0.371436	no
Human	304	RASSF4	85.2	84.8023	-0.369443	no
Human	3	PSMB8	87.1	84.8124	-0.369199	no
Cow	1242	PVRL2	83.5	86.438	-0.369125	no
Cow	1259	IRF3	0.01241	86.5411	-0.366319	no
Macaque	650	SERPING1	74.7	88.0995	-0.361142	no
Human	279	GJA4	82.9	85.201	-0.359753	no
Human	33	B2M	91.6	85.2441	-0.358706	no
Human	260	ZNF107	10.54	85.4568	-0.353533	no
Cow	1104	FAM46A	23.49	87.1394	-0.350036	no
Human	167	DTX3L	73.8	85.6093	-0.349828	no
Human	264	CMTR1	75.2	85.7389	-0.346677	no
Macaque	657	PCTK2	74.5	88.7072	-0.342701	no
Human	193	LINCR	90.8	85.9951	-0.340448	no
Macaque	579	GLRX	66	88.8197	-0.339288	no
Human	533	SERTAD1	60.2	86.1125	-0.337595	no
Macaque	925	TMEM229B	83	88.9509	-0.335305	no
Human	1930	PLAC8	90.2	86.2079	-0.335274	no
Human	36	CXCL9	93.1	86.3067	-0.332873	no
Macaque	822	DNAPTP6	66.1	89.1036	-0.330671	no
Macaque	689	PLEKHA4	43.1	89.1774	-0.328432	no
Human	158	NDC80	79	86.5362	-0.327294	no
Macaque	663	HPSE	81.2	89.22	-0.327137	no
Macaque	874	MT1E	74	89.3066	-0.324512	no
Human	32	VAMP5	84.5	86.6551	-0.324403	no
Macaque	727	PNRC1	88.2	89.3498	-0.323201	no
Human	67	CCDC109B	90	86.7595	-0.321866	no
Macaque	656	PFKFB3	80.3	89.5313	-0.317691	no
Macaque	581	B2M	72.5	89.6287	-0.314736	no
Cow	1295	FLT3LG	65.9	88.4947	-0.313147	no
Macaque	954	THEMIS2	71.8	89.7323	-0.311593	no
Human	63	CD9	82.5	87.185	-0.311524	no
Cow	1078	GBP4	19.33	88.5674	-0.311167	no
Macaque	837	DDX60	30.8	89.7773	-0.310227	no
Macaque	753	TRIM5	51.1	89.8265	-0.308734	no
Macaque	981	TNFSF18	86.8	89.8352	-0.308469	no
Macaque	933	RXFP1	51.4	89.8402	-0.308319	no
Macaque	898	GIMAP2	80	89.8671	-0.307503	no
Macaque	843	ODC1	53.2	89.919	-0.305925	no
Macaque	850	SLC16A1	57.5	89.9272	-0.305678	no
Human	210	SPSB1	86.6	87.5469	-0.302726	no
Cow	1275	KRT75	48.7	88.9229	-0.301493	no
Human	297	TRAFD1	73.2	87.6389	-0.30049	no
Cow	1034	TRIM14	5.58	88.9909	-0.299642	no
Cow	1174	JSP.1	25.3	89.0072	-0.299197	no
Human	326	BLZF1	79.8	87.6988	-0.299034	no
Cow	1173	IQCD	30.39	89.2044	-0.293831	no
Cow	1297	CLEC2D	74.1	89.2213	-0.293371	no
Cow	1222	EDN1	81.5	89.2677	-0.292109	no
Human	443	RFX5	95	87.9911	-0.291928	no
Cow	1054	UBA7	54.3	89.3225	-0.290617	no
Macaque	958	SLC2A12	59	90.4529	-0.289724	no
Human	203	RAB27A	31.04	88.0974	-0.289342	no
Macaque	563	CCDC75	28.85	90.5739	-0.286052	no
Human	348	STAT1	84.4	88.2933	-0.28458	no
Human	525	SHOX2	75.2	88.324	-0.283835	no
Human	71	TNFAIP6	85.1	88.3285	-0.283725	no
Cow	1016	SAT1	0.58	89.5975	-0.283132	no
Cow	1264	TNFRSF1B	91.8	89.63	-0.282247	no
Human	211	STEAP4	86.5	88.3972	-0.282055	no
Human	501	EGF	76.6	88.4016	-0.281948	no
Cow	1273	C2	9.69	89.9776	-0.272786	no
Cow	1120	IL18BP	87.2	90.0541	-0.270703	no
Human	269	FER1L3	37.9	88.9072	-0.269659	no
Cow	1241	ADRB2	36.2	90.12	-0.268911	no
Human	89	LRG1	90.7	88.9477	-0.268673	no
Cow	1084	MX2	60.2	90.1597	-0.267829	no
Macaque	732	USP18	77.3	91.2174	-0.266523	no
Human	299	IL1RN	90.6	89.0459	-0.266287	no
Cow	1219	F2RL1	52.8	90.2197	-0.266197	no
Human	77	GEM	86.3	89.3529	-0.258822	no
Macaque	573	CCL4	89.4	91.5527	-0.256347	no
Macaque	729	HLA-X	67	91.6211	-0.254274	no
Cow	1289	NUAK2	74.8	90.7021	-0.253066	no
Macaque	625	MKX	38	91.6862	-0.252296	no
Cow	1041	DHX58	42.6	90.8127	-0.250057	no
Human	54	COMMD3	92	89.8038	-0.247861	no
Human	291	CPT1A	70.7	89.8213	-0.247437	no
Cow	1244	TBX20	82.5	90.9852	-0.245362	no
Macaque	886	HIST1H3D	72.2	91.916	-0.245323	no
Human	68	LGALS3	80.7	89.9326	-0.244731	no
Macaque	764	PNPT1	26.97	91.9663	-0.243798	no
Human	392	LEPR	46.8	89.9995	-0.243105	no
Cow	1260	RUNX3	65.3	91.0763	-0.242883	no
Human	81	BCL2L14	85.6	90.0836	-0.24106	no
Macaque	820	FNDC4	90.1	92.0691	-0.240679	no
Cow	995	IFI6	74.4	91.1898	-0.239793	no
Cow	1294	MAD2L2	28.65	91.1959	-0.239627	no
Human	165	SP110	82.2	90.2623	-0.236717	no
Human	195	KIAA0040	95.8	90.3001	-0.235797	no
Macaque	900	IL20RB	73.1	92.2974	-0.233748	no
Human	360	IL15	88.8	90.486	-0.231279	no
Macaque	783	TREX1	71.3	92.6884	-0.221883	no
Macaque	794	IL1RN	63.5	92.752	-0.219955	no
Human	387	WHDC1	86.9	90.973	-0.219439	no
Macaque	688	PLEKHA4	43.5	92.807	-0.218284	no
Cow	1097	TRAFD1	8.19	92.0042	-0.217626	no
Human	511	CA13	92.5	91.0698	-0.217087	no
Human	53	ANKRD22	80.7	91.137	-0.215452	no
Cow	1266	ZDHHC14	89	92.1254	-0.214327	no
Cow	997	GBP1	61.1	92.1392	-0.213951	no
Human	121	TYMP	48.3	91.2293	-0.213209	no
Human	183	UBA7	45.1	91.2367	-0.213028	no
Cow	1238	TM6SF2	76.1	92.1877	-0.212633	no
Human	503	CASP10	88	91.3086	-0.211282	no
Human	258	MX2	58.9	91.3136	-0.21116	no
Macaque	789	CPT1A	41	93.0706	-0.210286	no
Macaque	932	LIPC	81.7	93.0739	-0.210186	no
Cow	1040	GBP2	36.9	92.3223	-0.208967	no
Human	309	MT1M	93.8	91.5347	-0.205786	no
Macaque	596	HESX1	78.9	93.2227	-0.205669	no
Macaque	858	FLJ23556	87.5	93.2247	-0.205608	no
Cow	1074	IFIT1	72.1	92.4971	-0.204212	no
Macaque	781	SSBP3	67.5	93.4003	-0.20028	no
Macaque	624	APOL6	74.6	93.4069	-0.20008	no
Cow	1235	BPNT1	67.5	92.8126	-0.195623	no
Human	372	GCA	75.4	91.957	-0.195518	no
Macaque	733	USP18	68.8	93.645	-0.192854	no
Human	236	IFI44	78.1	92.0968	-0.192121	no
Macaque	715	SCO2	66.7	93.6914	-0.191446	no
Macaque	835	PRKD2	56.6	93.7998	-0.188156	no
Human	311	THOC4	86.7	92.304	-0.187084	no
Cow	1062	CASP7	71.6	93.143	-0.186631	no
Macaque	878	IGFBP3	71	93.859	-0.18636	no
Macaque	965	BTN3A1	53.9	93.8814	-0.18568	no
Human	274	NAPA	92.6	92.371	-0.185456	no
Cow	1195	SP140L	53.9	93.1991	-0.185104	no
Cow	996	GBP1	35.3	93.2355	-0.184113	no
Human	179	ENPP1	52.2	92.4822	-0.182751	no
Macaque	960	HRASLS2	80.9	93.9943	-0.182255	no
Human	1926	OAS1(p42)	48.3	92.5709	-0.180596	no
Macaque	833	STAT1	53.2	94.0771	-0.17974	no
Macaque	839	IRF9	71.7	94.0996	-0.179058	no
Macaque	922	SLC16A4	72.2	94.2139	-0.175589	no
Cow	1292	RGS16	79.6	93.5746	-0.174885	no
Human	78	EPSTI1	73.6	92.8853	-0.172952	no
Macaque	906	C9orf52	50.7	94.3529	-0.171371	no
Cow	1233	DDIT4L	31.1	93.7588	-0.16987	no
Macaque	739	TXNIP	17.77	94.4536	-0.168316	no
Human	217	LGALS9	94.2	93.2097	-0.165068	no
Human	1942	DNAJC13	0.66	93.2722	-0.163548	no
Human	307	CCNA1	75.3	93.37	-0.16117	no
Human	133	PFKFB3	91.9	93.4271	-0.159782	no
Macaque	571	C15orf48	81.4	94.7757	-0.158541	no
Macaque	725	LGALS9	86	94.8507	-0.156263	no
Cow	1255	C1H21orf91	0.98	94.2703	-0.155947	no
Cow	1247	VCPIP1	25.69	94.2864	-0.15551	no
Cow	1155	AKAP7	69.5	94.2958	-0.155255	no
Human	439	ERAP1	83.7	93.6769	-0.15371	no
Cow	1210	KDR	21.54	94.3579	-0.153565	no
Macaque	681	IFI16	42.2	95.0108	-0.151408	no
Human	488	GALNT3	3.38	93.9403	-0.147307	no
Cow	1125	PARP9	0.61	94.6567	-0.145432	no
Cow	1151	IL7	74.1	94.6759	-0.14491	no
Macaque	970	c5orf56	86.2	95.2722	-0.143473	no
Human	409	TMEM62	74	94.1346	-0.142583	no
Human	534	ATAD1	70.2	94.1533	-0.142128	no
Human	110	PLIN2	83.6	94.1765	-0.141565	no
Macaque	744	FKBP5	31.9	95.3497	-0.141123	no
Human	491	ICAM1	84.9	94.261	-0.139512	no
Human	242	PCTK3	93.4	94.3549	-0.137227	no
Macaque	904	IL18BP	88.9	95.4891	-0.136891	no
Macaque	857	JAK2	55	95.523	-0.135862	no
Macaque	690	PHF15	41.1	95.5353	-0.135491	no
Macaque	735	USP18	66.5	95.6364	-0.13242	no
Human	221	IGFBP2	86	94.5623	-0.132187	no
Human	423	SLC2A12	78.1	94.5859	-0.131613	no
Macaque	772	STAP1	77.4	95.7439	-0.12916	no
Macaque	907	MAP2	67	95.7481	-0.12903	no
Cow	1146	GUCY1A3	70.6	95.2801	-0.128463	no
Human	322	IFI30	92.7	94.7179	-0.128403	no
Human	201	RGS1	90.3	94.7237	-0.128262	no
Cow	1192	SERPINB2	85.4	95.3328	-0.127029	no
Cow	1114	MB21D1	23.31	95.4912	-0.122719	no
Macaque	746	WARS	68	95.9666	-0.1224	no
Macaque	714	PMM2	52.4	96.0411	-0.120139	no
Human	504	CCDC184	83.6	95.3392	-0.113301	no
Human	465	GSDMC	83.2	95.4081	-0.111625	no
Macaque	674	SAMHD1	73.2	96.3266	-0.111476	no
Human	479	TRIM69	85.9	95.4267	-0.111173	no
Human	385	HES4	93.6	95.5379	-0.10847	no
Human	272	CD274	85.4	95.606	-0.106814	no
Cow	1268	NOSTRIN	2.91	96.2343	-0.102493	no
Cow	1172	IFI47	58.2	96.2343	-0.102493	no
Cow	1270	SNTB1	0.45	96.2343	-0.102493	no
Human	305	HELZ2	91.3	95.8155	-0.101723	no
Human	52	GPX2	89.1	95.9995	-0.09725	no
Macaque	847	NCF1	66.8	96.8627	-0.095207	no
Cow	1059	ISG20	34.4	96.5141	-0.0948788	no
Cow	1056	UBE2L6	57.4	96.5696	-0.0933666	no
Human	79	UPP2	82.2	96.1746	-0.0929915	no
Human	206	HEG1	87.9	96.2042	-0.0922721	no
Cow	1186	PLA2G7	68.5	96.9368	-0.0833742	no
Cow	1033	PLIN2	60.4	97.031	-0.0808103	no
Macaque	752	TRIM5	44.3	97.3729	-0.0797244	no
Human	526	IL7	93.4	96.7832	-0.0781984	no
Cow	998	MX1	64.2	97.1337	-0.0780138	no
Human	233	VEGFC	80.6	96.8779	-0.0758966	no
Cow	1081	GBP4	61.4	97.3314	-0.0726316	no
Macaque	601	SOCS2	79.6	97.6136	-0.0724189	no
Cow	1176	MAP1LC3C	84.5	97.3732	-0.0714957	no
Cow	1122	IFNB1	84.4	97.4886	-0.0683556	no
Human	509	ODF3B	91.9	97.3052	-0.065508	no
Macaque	761	TAP2	30.8	97.8572	-0.0650259	no
Human	62	CRP	86.5	97.3867	-0.0635264	no
Human	22	C15orf48	91.1	97.4484	-0.0620272	no
Macaque	627	MAB21L2	79	98.005	-0.0605426	no
Cow	1008	IFI27	49.6	97.7865	-0.0602467	no
Cow	1113	MB21D1	29.8	97.849	-0.0585455	no
Human	219	PNRC1	88.9	97.6732	-0.0565617	no
Macaque	969	HIST2H2AA3	71.8	98.2048	-0.0544771	no
Human	365	SLC25A30	85	97.9618	-0.049547	no
Macaque	859	FLJ23556	85.7	98.4093	-0.0482722	no
Cow	1287	PLEKHA7	7.84	98.321	-0.0456976	no
Human	124	ANGPTL1	85.5	98.1468	-0.0450494	no
Cow	1274	TLE4	54.6	98.3494	-0.0449267	no
Cow	1257	GRINA	73.3	98.4662	-0.041746	no
Human	369	TCF7L2	62.6	98.3381	-0.0403994	no
Macaque	703	UBE2L6	53.2	98.755	-0.0377813	no
Human	395	OGFR	35.2	98.4881	-0.0367535	no
Macaque	559	PLSCR1	84.8	98.8016	-0.0363677	no
Human	145	CES1	73.6	98.6081	-0.033835	no
Human	25	CCL4	94.6	98.6379	-0.033111	no
Macaque	924	PSME2	70.4	98.9795	-0.0309702	no
Macaque	572	CCL5	84.9	99.0109	-0.0300155	no
Human	234	CNP	78.4	98.7699	-0.0299039	no
Human	254	GBP4	79	98.84	-0.0281999	no
Macaque	902	TLR1	70.3	99.1203	-0.0266975	no
Human	520	GNB4	86	99.0832	-0.0222876	no
Human	171	CFB	64.7	99.1525	-0.0206031	no
Macaque	605	CD9	62.9	99.3516	-0.019676	no
Macaque	608	GCH1	44.8	99.3722	-0.0190507	no
Human	1935	TAPBP	84.9	99.2221	-0.0189112	no
Macaque	948	PARP9	40.6	99.4361	-0.017113	no
Human	334	ZNF295	33.6	99.3209	-0.0165091	no
Cow	1229	EPHX2	25.78	99.4446	-0.0151163	no
Human	64	RNF114	89.2	99.5241	-0.0115686	no
Human	359	CLEC2B	84.6	99.5739	-0.0103579	no
Human	238	FKBP5	44.9	99.5807	-0.0101921	no
Cow	999	PLSCR2	36.8	99.6339	-0.0099645	no
Macaque	551	IFI6	57.7	99.6792	-0.00973403	no
Cow	1108	STAT2	2.49	99.7127	-0.00782065	no
Macaque	879	ACSL5	17.52	99.7471	-0.00767543	no
Human	524	GTPBP1	75.4	99.6917	-0.00749336	no
Macaque	617	EPSTI1	63.4	99.8765	-0.00374708	no
Human	130	OASL	22.27	99.9491	-0.00123618	no
Cow	1263	PPP2R3C	27.84	99.9675	-0.000883456	no
Macaque	923	SLC16A4	68.3	99.9985	-4.57803e-05	no
Cow	1052	DDX58	33.7	100.232	0.00631933	no
Human	161	PADI2	74.6	100.327	0.00793733	no
Human	122	IFNGR1	76.2	100.346	0.00840842	no
Cow	1196	SP140L	75.1	100.335	0.00911364	no
Macaque	887	PRAP1	77.4	100.388	0.0117799	no
Macaque	914	Hist	78.5	100.39	0.0118489	no
Human	277	NMI	84.4	100.578	0.0140419	no
Human	87	APOL6	61.2	100.588	0.0142858	no
Human	83	APOL2	79.2	100.636	0.0154558	no
Human	271	RARRES3	89.4	100.751	0.018259	no
Cow	1069	CNP	38.7	100.71	0.0193334	no
Macaque	645	IFIT5	56.3	100.685	0.0207727	no
Cow	1223	CMTR2	61.6	100.765	0.0208167	no
Human	350	NCOA3	18.3	100.917	0.0223029	no
Cow	1182	MTSS1	77.6	100.823	0.0223948	no
Human	333	NPAS2	70.9	100.992	0.024124	no
Cow	1004	OAS1	35.7	101.086	0.0295709	no
Human	138	CEACAM1	0.64	101.249	0.0303727	no
Human	398	RBM25	24.44	101.283	0.0311784	no
Macaque	548	PSMB8	83.4	101.123	0.0340869	no
Human	388	GBP3	80.8	101.45	0.0352466	no
Macaque	700	DYNLT1	77.3	101.233	0.037432	no
Human	244	IFIT1	67.3	101.58	0.0384186	no
Human	61	FAM125B	90.2	101.654	0.0401961	no
Macaque	743	IFI44	52.1	101.371	0.0415992	no
Human	175	ABTB2	77.4	101.72	0.0418206	no
Cow	1015	LMO2	39.8	101.554	0.0422907	no
Human	232	TMEM49	67.1	101.883	0.0457788	no
Human	462	ASPHD2	90.3	101.9	0.0461817	no
Cow	1272	HECTD2	59	101.78	0.0484479	no
Macaque	723	XAF1	80.8	101.639	0.049752	no
Human	226	GMPR	76.5	102.07	0.0503205	no
Human	280	MCL1	64.1	102.102	0.0511075	no
Cow	993	PSMB9	79.9	101.895	0.0515816	no
Macaque	698	ANKFY1	45.4	101.713	0.0519938	no
Cow	1039	GBP2	52.4	101.928	0.0524637	no
Human	27	CXCL10	89.4	102.201	0.053499	no
Macaque	560	RTP4	63.3	101.782	0.0540669	no
Human	394	RBCK1	83.6	102.315	0.0562811	no
Human	368	CASP1	79.8	102.315	0.0562811	no
Human	285	SERPINB9	87.7	102.335	0.0567538	no
Macaque	588	RNF24	73.8	101.913	0.0580546	no
Human	432	HCP5	78.7	102.51	0.0610217	no
Macaque	987	RGL1	67.2	102.047	0.0621154	no
Cow	1143	CIITA	1.27	102.296	0.0625003	no
Human	51	HESX1	90.3	102.617	0.0636261	no
Macaque	577	CCL2	81.2	102.16	0.0655602	no
Cow	1098	TRIM25	29.6	102.412	0.0656357	no
Human	198	ATF3	95.9	102.706	0.0657908	no
Macaque	786	PPM1K	66.8	102.244	0.0680973	no
Human	213	IFI35	81.3	102.819	0.0685183	no
Human	517	TEX29	81.6	102.838	0.0689813	no
Human	329	FNDC4	90.7	102.879	0.0699923	no
Macaque	693	MOV10	30	102.31	0.0701072	no
Macaque	812	TAGAP	65.4	102.319	0.0703638	no
Macaque	968	ZSCAN12	28.1	102.34	0.0710031	no
Cow	1035	IRF7	0.45	102.65	0.0721249	no
Macaque	803	HLA-X	68.6	102.383	0.072309	no
Human	539	IL22RA1	89	103.024	0.0735146	no
Human	1912	BTN3A1	81.1	103.072	0.0746821	no
Macaque	607	LGALS3	73.6	102.566	0.07786	no
Human	399	RSAD2	57.4	103.296	0.0801132	no
Macaque	682	IFI16	59.2	102.759	0.0837147	no
Human	319	HERC6	40.4	103.455	0.0839851	no
Macaque	697	BUB1	22.44	102.769	0.0840179	no
Human	98	FCGR1A	74.5	103.505	0.085215	no
Cow	1303	CBLN3	57.1	103.144	0.0855805	no
Macaque	587	RNASE4	86.3	102.852	0.0865398	no
Human	287	PSCD1	69.7	103.661	0.0889919	no
Cow	1076	TRIM5	22.58	103.309	0.0900661	no
Human	376	HLA-C	84	103.757	0.0913191	no
Macaque	962	BTN3A2	38.1	103.058	0.0927924	no
Cow	1300	SCIN	18.23	103.414	0.0929104	no
Macaque	677	DHX58	36.2	103.12	0.0946785	no
Human	251	CRY1	71.4	103.915	0.09518	no
Human	31	GLRX	78.5	104.01	0.0974705	no
Cow	1011	B2M	22.31	103.654	0.0994407	no
Macaque	885	PLA2G4C	59.7	103.287	0.099765	no
Human	428	KCTD14	81.8	104.171	0.101383	no
Human	475	CYP2J2	93.3	104.179	0.1016	no
Macaque	935	FLRT3	63.4	103.366	0.102137	no
Human	347	C1S	65.6	104.213	0.102411	no
Macaque	565	OAS1	42.5	103.449	0.10466	no
Cow	1290	GYPC	56.7	103.872	0.105385	no
Human	38	IFITM2	93.4	104.415	0.107321	no
Macaque	552	GBP1	47	103.546	0.1076	no
Macaque	804	HLA-X	24.63	103.623	0.109934	no
Cow	1106	STAT1	38	104.085	0.111184	no
Human	528	IRF4	88.3	104.575	0.111208	no
Cow	1181	HLA-orthologue	11.42	104.156	0.113103	no
Macaque	846	APOBEC3A	71.7	103.741	0.113527	no
Macaque	564	IFIT3	54.9	103.756	0.113974	no
Macaque	946	B3GALNT1	57	103.814	0.115744	no
Macaque	769	RARRES3	79.6	103.866	0.117335	no
Macaque	741	VEGFC	55.1	103.881	0.117775	no
Cow	1261	DCP2	36.5	104.408	0.119965	no
Cow	1243	TCAF2	28.2	104.424	0.120423	no
Macaque	840	CLEC2B	67.8	103.999	0.121346	no
Macaque	834	STAT2	65.6	104.114	0.124855	no
Macaque	658	GK	23.9	104.127	0.12523	no
Macaque	864	LEPR	62.1	104.194	0.127266	no
Macaque	683	DTX3L	60.5	104.207	0.127668	no
Human	1938	ZNFX1	9.57	105.291	0.128619	no
Cow	1044	SP110	31.7	104.735	0.128862	no
Macaque	944	LYRM2	63.9	104.288	0.13012	no
Human	537	RBMS1	91	105.388	0.130988	no
Macaque	910	NCOA7	49.3	104.324	0.131212	no
Human	245	TRIM5	70.6	105.552	0.13496	no
Human	381	FLJ23556	86.2	105.619	0.136591	no
Macaque	912	CKB	77.5	104.54	0.137779	no
Human	1921	PLSCR1	88.3	105.676	0.137967	no
Cow	1271	PARP14	2.39	105.093	0.138611	no
Cow	1051	TLR3	50.5	105.191	0.14128	no
Macaque	590	LMO2	78.3	104.885	0.148233	no
Macaque	877	SPP1	66.9	104.984	0.151261	no
Macaque	919	TRIM22	56.6	105.036	0.152834	no
Human	205	CD74	91.4	106.345	0.154245	no
Macaque	736	USP18	70.5	105.115	0.155211	no
Human	470	ACTN2	50.5	106.502	0.158068	no
Cow	1003	IFIT3	66.2	105.974	0.162599	no
Human	468	CCL7	33.7	106.718	0.163297	no
Cow	1067	APOL3	61	106.016	0.163728	no
Cow	1080	GBP4	52.5	106.133	0.166917	no
Human	1931	TRIM5	0.239	107.096	0.172489	no
Human	1940	XIRP1	1.21	107.107	0.172762	no
Human	204	DDIT4	88.9	107.149	0.173787	no
Cow	1185	PIK3CD	11.94	106.39	0.173912	no
Macaque	734	USP18	72.4	105.793	0.17581	no
Human	21	CMAH	85.5	107.242	0.176035	no
Human	519	HOXD3	71.3	107.242	0.176048	no
Macaque	903	SQRDL	68.2	105.821	0.17666	no
Human	405	GIMAP2	83	107.349	0.178644	no
Human	55	SOCS2	88.7	107.391	0.17966	no
Human	191	DYNLT1	90.2	107.401	0.179906	no
Human	447	GBP7	75.4	107.426	0.180531	no
Cow	1179	PTCHD3	30.3	106.715	0.182774	no
Human	29	CCL2	91	107.525	0.182919	no
Cow	1296	DAPP1	35.7	106.747	0.183646	no
Macaque	991	GMPR2	60.4	106.211	0.188475	no
Human	383	ARHGAP17	53.5	107.798	0.189552	no
Human	57	C4orf33	93.4	107.884	0.191648	no
Macaque	615	FBXO6	56.4	106.389	0.193894	no
Cow	1005	OAS1	86.5	107.137	0.194256	no
Human	406	IL18BP	0.00381	107.999	0.194459	no
Cow	1265	PAPD4	48.5	107.147	0.194537	no
Macaque	776	MYD88	71.2	106.411	0.194563	no
Human	312	C5orf27	93.5	108.115	0.197267	no
Human	209	SCO2	65.9	108.163	0.198443	no
Macaque	621	APOL2	67.7	106.603	0.200377	no
Cow	1282	RHPN2	30.1	107.424	0.202073	no
Macaque	889	PRAP1	67.4	106.667	0.202327	no
Macaque	807	SAMD4A	59.6	106.708	0.20358	no
Human	197	ISG15	88.6	108.609	0.209275	no
Human	119	PI4K2B	67.7	108.638	0.209971	no
Macaque	599	ANKRD22	64.9	106.941	0.210652	no
Human	1925	c9orf52	67.2	108.964	0.2179	no
Macaque	728	HLA-X	57	107.21	0.218796	no
Human	131	GTPBP2	75.5	109.001	0.2188	no
Human	425	HRASLS2	75.7	109.141	0.222204	no
Cow	1202	TMEM100	73.1	108.214	0.223572	no
Human	295	OPTN	79.8	109.217	0.224069	no
Human	433	LOC400759	79.8	109.217	0.224069	no
Cow	1030	IDO1	1.52	108.264	0.224916	no
Cow	1283	EYA1	0.00944	108.264	0.224916	no
Macaque	770	RARRES3	80.3	107.438	0.225707	no
Macaque	620	CCDC92	62	107.484	0.227106	no
Cow	1285	NREP	68.2	108.369	0.227796	no
Human	1929	OAS3	0.287	109.505	0.23105	no
Macaque	679	PARP12	35.2	107.621	0.231259	no
Cow	1079	GBP4	67.8	108.583	0.233608	no
Human	288	CLEC4A	91.3	109.655	0.234717	no
Human	377	GAK	88	109.718	0.236227	no
Cow	1301	ADGRG6	30	108.745	0.238012	no
Human	66	GZMB	88.8	109.824	0.238807	no
Cow	1068	USP18	73.2	108.855	0.241018	no
Human	507	THSD1	83.7	109.935	0.241509	no
Human	136	GK	50.1	109.94	0.241622	no
Cow	1017	BST2	14.68	108.952	0.24365	no
Macaque	961	FLJ31033	3.94	108.079	0.245175	no
Macaque	806	HLA-X	51.9	108.155	0.247473	no
Human	449	ZMYND15	58.2	110.226	0.248591	no
Cow	1187	PLAC8	87	109.176	0.249753	no
Human	155	GBP2	81.5	110.517	0.255664	no
Human	471	FAM26F	81.2	110.526	0.255891	no
Cow	1124	PARP10	0.29	109.508	0.258785	no
Macaque	817	ADM	77.4	108.605	0.261135	no
Macaque	626	ARG2	73	108.712	0.264372	no
Macaque	673	GBP2	20.27	108.723	0.264718	no
Cow	1136	MORC3	29.2	109.747	0.265281	no
Human	542	KLHDC7B	69.8	110.939	0.265924	no
Macaque	554	GBP1	46.7	108.948	0.271535	no
Cow	1089	CD274	57.2	110.03	0.272996	no
Macaque	802	CCNA1	48.7	109.016	0.273601	no
Human	459	ARL9	85.4	111.54	0.280537	no
Macaque	908	C3AR1	57.2	109.252	0.280771	no
Cow	1144	KIF5C	25.09	110.349	0.28168	no
Cow	1232	VWA5A	55.2	110.356	0.281856	no
Macaque	805	HLA-X	61.7	109.351	0.283766	no
Human	94	CCR1	78	111.738	0.285338	no
Human	257	TAP2	31.6	111.759	0.285849	no
Human	135	PCTK2	84.6	111.829	0.287558	no
Macaque	687	STAT3	12.24	109.566	0.290311	no
Cow	1032	ZBP1	3.13	110.685	0.290816	no
Human	73	TNFSF13B	84.7	112.08	0.293647	no
Human	438	CD47	67.9	112.135	0.294989	no
Human	9	PLSCR2	91.8	112.235	0.297415	no
Human	114	NUP50	73.9	112.238	0.297485	no
Macaque	915	PANX1	62.7	109.812	0.297757	no
Cow	1121	TAPBPL	64	110.97	0.298582	no
Human	262	TAP1	49.9	112.328	0.299685	no
Macaque	824	NT5C3	56.6	109.922	0.301091	no
Macaque	855	ADAMDEC1	70.9	109.982	0.30291	no
Human	408	TAPBPL	0.02604	112.479	0.303346	no
Macaque	884	ENPP2	68.1	110.037	0.304596	no
Macaque	856	ADAMDEC1	70.1	110.053	0.305088	no
Macaque	709	RGS1	48.2	110.147	0.307919	no
Cow	1026	C19orf66	8.63	111.4	0.310277	no
Human	10	RTP4	74.1	112.809	0.311379	no
Human	13	CCDC75	83	112.814	0.311494	no
Human	34	SAA1	91.9	112.818	0.311587	no
Human	2	PSMB9	89.6	112.821	0.311664	no
Human	310	HLA-F	84.1	112.879	0.313085	no
Human	540	GLYATL1	75.2	112.882	0.31316	no
Macaque	616	GEM	79.2	110.326	0.313371	no
Human	263	CMTR1	82.6	112.968	0.315239	no
Human	343	FAM46A	63.3	113.118	0.318885	no
Human	492	SLC6A9	69	113.165	0.320021	no
Macaque	876	PCGF5	32	110.606	0.321847	no
Human	442	NUB1	76.3	113.378	0.325212	no
Macaque	702	LY6E	70.4	110.763	0.326615	no
Cow	1305	GBP6	58.2	112.108	0.329551	no
Cow	1127	SP100	55.6	112.158	0.330911	no
Human	160	CTCFL	68.7	113.659	0.332034	no
Human	144	EIF3EIP	85.9	113.909	0.338106	no
Cow	1130	APOBEC3B	4.03	112.472	0.339468	no
Human	464	SLITRK2	84.4	114.014	0.340659	no
Macaque	722	XAF1	80.5	111.293	0.342695	no
Cow	1009	C15orf48	3.51	112.685	0.345245	no
Human	413	APOBEC3D	80.8	114.282	0.347173	no
Macaque	619	BCL2L14	71.1	111.617	0.352533	no
Macaque	644	PI4K2B	42.6	111.644	0.353364	no
Human	35	IFITM1	70.1	114.624	0.355503	no
Human	543	RUFY4	62.7	114.717	0.35776	no
Human	494	HLA-DOB	74.2	114.84	0.360757	no
Macaque	754	TRIMCYP	64.5	111.892	0.360876	no
Human	1918	IFITM1	88.4	115.085	0.366713	no
Macaque	717	SPSB1	62.4	112.112	0.367569	no
Macaque	583	RPL22	54.2	112.238	0.37139	no
Macaque	606	RNF114	79.8	112.269	0.372321	no
Cow	1293	TM4SF1	58.9	113.717	0.373333	no
Macaque	955	THEMIS2	70.1	112.42	0.376911	no
Macaque	868	ADAR	57.8	112.424	0.377015	no
Macaque	866	ADAR	22.59	112.491	0.379052	no
Macaque	947	IL4I1	66.6	112.515	0.379805	no
Macaque	793	TRAFD1	46.2	112.521	0.379969	no
Macaque	841	IL15	71.5	112.539	0.380528	no
Human	512	HAVCR2	93.8	115.714	0.381986	no
Human	14	IFIT3	75.8	115.836	0.384955	no
Macaque	614	TNFSF13B	60.6	112.705	0.385544	no
Human	267	KIAA1618	59.8	115.946	0.387631	no
Macaque	676	NDC80	32.3	113.003	0.394589	no
Human	346	ABLIM3	92.4	116.415	0.399034	no
Cow	1112	HES4	61.4	114.729	0.400884	no
Macaque	558	MX1	67.4	113.231	0.401527	no
Human	473	TSPAN33	92.2	116.667	0.405173	no
Human	500	TMEM106A	85.5	116.715	0.406332	no
Cow	1194	SP140L	45.7	114.976	0.407605	no
Human	357	IL6ST	68.5	116.829	0.409089	no
Human	407	C3AR1	82.9	116.858	0.40981	no
Cow	1134	AZI2	1.53	115.104	0.411089	no
Cow	1145	CYP2J2	12.79	115.12	0.411531	no
Cow	1231	VWA5A	76.9	115.256	0.41523	no
Cow	1037	NAMPT	63.1	115.298	0.416379	no
Human	452	GRIP2	39	117.138	0.416607	no
Cow	1152	IRF4	0.01273	115.436	0.420126	no
Human	373	JUNB	85.9	117.303	0.420627	no
Cow	1240	SDS	0.008	115.481	0.421361	no
Cow	1110	IL15	1.2	115.481	0.421361	no
Cow	1298	TAF3	2.7	115.481	0.421361	no
Cow	1288	BMK	37.7	115.634	0.425529	no
Human	153	GBP5	28.1	117.608	0.428034	no
Macaque	862	MB21D1	39.5	114.106	0.428066	no
Macaque	777	NMI	55.7	114.18	0.430317	no
Human	1920	OAS2	10.45	117.818	0.43313	no
Macaque	823	ZNF295	21.99	114.303	0.434037	no
Human	522	PHACTR4	77.8	117.855	0.434051	no
Human	97	CSDA	77.7	118.007	0.437738	no
Human	404	CLDN23	81.2	118.108	0.440185	no
Cow	1061	IFI35	55.3	116.421	0.446938	no
Human	230	TXNIP	41	118.536	0.450594	no
Human	538	WASHC4	45.3	118.728	0.455259	no
Human	185	BUB1	61.1	118.782	0.456568	no
Cow	1165	DRAM1	61.3	116.8	0.457253	no
Macaque	787	PPM1K	58.6	115.136	0.459316	no
Human	389	IL1R	76.8	118.968	0.4611	no
Macaque	598	PHF11	76.5	115.305	0.464445	no
Macaque	718	IMPA2	50.6	115.305	0.464466	no
Cow	1159	ATXN3	44.1	117.183	0.467688	no
Macaque	956	CA5B	78.8	115.448	0.468802	no
Macaque	597	GPX2	47.4	115.506	0.470554	no
Human	499	TMEM106A	91.2	119.368	0.470815	no
Human	296	SLC15A3	84.1	119.429	0.472294	no
Cow	1049	ABTB2	5.85	117.455	0.475089	no
Macaque	719	IFI35	69.8	115.676	0.475728	no
Macaque	897	LGALS3BP	74.8	115.707	0.47666	no
Cow	1082	GBP4	55.2	117.678	0.481148	no
Human	448	IFIT1B	61.9	119.864	0.48287	no
Human	466	STX11	89.7	119.919	0.484217	no
Macaque	788	PPM1K	60.8	115.972	0.484705	no
Cow	1096	SLC15A3	59	117.928	0.487952	no
Cow	1085	PNPT1	0.066	118.106	0.492795	no
Human	386	AHNAK2	56.3	120.276	0.492904	no
Macaque	763	PNPT1	21.41	116.366	0.49665	no
Human	451	EXOC3L1	49.5	120.436	0.496776	no
Human	137	SLC1A1	65.9	120.455	0.497235	no
Macaque	747	TRIM21	54.4	116.4	0.497695	no
Macaque	905	PSME1	63.4	116.45	0.499203	no
Cow	1189	PTPRE	51.7	118.385	0.500395	no
Human	224	HLA-G	72.8	120.609	0.500994	no
Human	176	EPAS1	63.9	120.675	0.502603	no
Human	410	TRIM22	69.8	120.687	0.502885	no
Human	1923	RSAD2	45.6	120.789	0.50536	no
Human	495	TESK2	63.3	120.796	0.505523	no
Human	481	RASGRP3	76.7	120.813	0.505945	no
Macaque	895	LGALS3BP	66.1	116.713	0.507192	no
Macaque	774	NAPA	27	116.75	0.508321	no
Cow	1111	IFIT2	65.4	118.748	0.510272	no
Human	12	EIF2AK2	41.5	121.011	0.51077	no
Human	80	MAFB	93.4	121.066	0.512091	no
Cow	1048	PHF15	0.34	118.878	0.513805	no
Human	90	FAM70A	90.4	121.141	0.513919	no
Macaque	800	IRF2	2.69	117.184	0.521492	no
Macaque	610	TNFAIP6	57.1	117.192	0.52171	no
Macaque	705	ISG15	66.3	117.195	0.521821	no
Human	228	PDGFRL	81.3	121.549	0.523843	no
Cow	1088	TDRD7	29.5	119.396	0.527907	no
Human	56	CD69	84.9	121.738	0.52843	no
Macaque	580	VAMP5	59.8	117.449	0.529525	no
Cow	1129	HERC5	12.44	119.519	0.531269	no
Cow	1160	BOLA-DMB	81.2	119.819	0.539421	no
Cow	1199	TGM1	43.6	119.851	0.540309	no
Cow	1131	RBM43	29.6	119.968	0.543475	no
Macaque	706	ATF3	89.3	117.975	0.54549	no
Macaque	550	IFI6	46.4	117.995	0.546098	no
Human	126	ALDH1A1	64.8	122.499	0.546941	no
Human	458	PIK3AP1	75.1	122.524	0.54754	no
Macaque	667	PXK	44.5	118.062	0.54813	no
Macaque	865	OGFR	10.72	118.138	0.550417	no
Macaque	875	PCGF5	59.2	118.172	0.551475	no
Human	477	KCNT2	30.1	122.71	0.552069	no
Cow	1280	CUL4B	0.84	120.293	0.552324	no
Macaque	629	FAM46C	34.1	118.39	0.558084	no
Macaque	797	ERLIN1	1.82	118.506	0.561599	no
Human	352	PRKD2	72.9	123.11	0.561797	no
Cow	1304	CXCR4	74.1	120.78	0.565579	no
Macaque	553	GBP1	47.3	118.673	0.566668	no
Macaque	628	APOBEC3G	8.69	118.688	0.567117	no
Human	261	PNPT1	63.8	123.404	0.568926	no
Human	422	THEMIS2	67.4	123.542	0.572296	no
Macaque	696	BUB1	38.6	118.915	0.574022	no
Human	338	BAG1	64.4	123.763	0.577667	no
Human	166	IFI16	71.7	123.815	0.578929	no
Cow	1058	ATF3	51.4	121.323	0.580351	no
Macaque	973	APOBEC3B	43.4	119.143	0.580934	no
Human	325	CX3CL1	71.1	123.949	0.582174	no
Cow	1170	HAS3	60.2	121.812	0.593658	no
Macaque	680	IFI16	0.37	119.574	0.593998	no
Human	156	BIRC3	70.8	124.474	0.594941	no
Human	461	LRRTM2	0.01427	124.65	0.599213	no
Human	146	SQLE	88	124.813	0.603184	no
Human	445	CMPK2	81.3	125.136	0.611033	no
Cow	1101	HERC6	37.2	122.621	0.615693	no
Macaque	990	PLSCR2	59.3	120.305	0.61618	no
Cow	994	PSMB8	11.25	122.667	0.616933	no
Cow	1236	GGT6	80	122.699	0.617806	no
Cow	1053	MOV10	0.04	122.699	0.617806	no
Macaque	557	IFITM3	87.5	120.402	0.61914	no
Human	431	HSPA6	45.6	125.762	0.626266	no
Human	402	PCGF5	19.15	126.046	0.633165	no
Human	123	NAMPT	74	126.097	0.634388	no
Macaque	831	C1S	49.6	120.975	0.636522	no
Macaque	664	PAK3	31.3	121.03	0.638197	no
Macaque	883	ENPP2	68.5	121.101	0.64035	no
Macaque	652	C22orf28	27.6	121.225	0.644123	no
Macaque	602	CD69	33.3	121.234	0.644396	no
Cow	1070	IFI44	63	123.73	0.645869	no
Cow	1198	TBX21	0.01626	123.755	0.64656	no
Human	106	IL17RB	92.5	126.797	0.651418	no
Human	315	ZNF385B	88.6	126.893	0.653753	no
Human	1913	BTN3A2	14.63	126.897	0.653856	no
Macaque	861	MB21D1	39.8	121.583	0.65497	no
Macaque	646	TYMP	35.9	121.697	0.658435	no
Cow	1221	FLVCR2	70.2	124.2	0.658662	no
Cow	1200	TGM2	0.65	124.364	0.663139	no
Human	440	AZI2	88.8	127.337	0.664545	no
Human	371	SLC16A1	76	127.468	0.667719	no
Macaque	911	NCOA7	42.6	122.03	0.668531	no
Macaque	790	LGMN	28.3	122.135	0.671733	no
Macaque	669	DCP1A	30.1	122.181	0.673112	no
Human	227	USP18	82.7	127.719	0.673822	no
Cow	1162	CASP4	59.2	124.845	0.676208	no
Human	510	HAPLN3	70.7	127.858	0.677203	no
Cow	1302	PARP8	8.69	124.916	0.678163	no
Macaque	975	KCTD14	38.6	122.497	0.682718	no
Cow	1072	WARS	17.65	125.132	0.684029	no
Cow	1284	LGI2	66.2	125.163	0.68487	no
Human	514	HDX	59.4	128.181	0.685061	no
Macaque	779	GJA4	79.9	122.857	0.693628	no
Human	75	C19orf66	51.1	128.712	0.697957	no
Human	1943	CD7	80.3	128.712	0.697957	no
Macaque	556	IFITM3	81.8	123.045	0.699354	no
Macaque	901	FOXN2	62.9	123.091	0.700724	no
Macaque	712	RAB27A	13.16	123.129	0.70188	no
Macaque	832	C1S	48.5	123.149	0.702485	no
Macaque	634	SMAD3	84.3	123.332	0.708067	no
Macaque	827	FAM46A	54.4	123.516	0.713648	no
Cow	1212	GPR63	1.28	126.308	0.716028	no
Human	132	LAP3	68	129.599	0.719536	no
Human	421	PARP9	57	129.599	0.719536	no
Human	1915	IFI6	10.77	129.659	0.720998	no
Human	208	SECTM1	92.7	129.669	0.721235	no
Macaque	694	MOV10	0.096	123.855	0.723931	no
Human	506	AGBL2	44.6	130.035	0.730131	no
Cow	1027	EPSTI1	26.4	126.854	0.73091	no
Human	378	ADAMDEC1	78.6	130.259	0.735569	no
Cow	1139	USP25	1.43	127.191	0.740069	no
Macaque	603	C4orf33	58.9	124.408	0.740701	no
Macaque	751	TRIM5	34.2	124.512	0.743867	no
Human	1937	RICTOR	1.81	130.673	0.745644	no
Macaque	844	PTMA	3.99	124.743	0.750877	no
Cow	1024	TNFSF13B	62.2	127.642	0.752348	no
Macaque	849	MAX	13.91	124.839	0.75378	no
Human	225	AIM2	77.4	131.023	0.754134	no
Macaque	749	IFIT1	54.9	124.91	0.755934	no
Human	429	SIGLEC1	86.6	131.32	0.761372	no
Cow	1180	MCHR1	41.5	128.003	0.762181	no
Macaque	848	CASP1	10.32	125.396	0.770685	no
Human	536	AIDA	79.2	131.727	0.771248	no
Human	345	TRIM34	69.9	132.102	0.780381	no
Cow	1031	IFI44L	13.08	128.68	0.780609	no
Macaque	854	ADAMDEC1	83.1	125.779	0.78231	no
Macaque	838	IL6ST	50.9	126.034	0.790047	no
Human	482	DLL1	73.6	132.505	0.790164	no
Macaque	894	C17orf60	76.7	126.18	0.794475	no
Macaque	757	ARNTL	37.9	126.219	0.795658	no
Human	420	IL4I1	84.2	132.755	0.796239	no
Macaque	686	CFB	35	126.406	0.801351	no
Human	92	MKX	42.6	133.098	0.804583	no
Human	434	RBM43	54.5	133.166	0.806246	no
Human	37	RPL22	80.2	133.316	0.809886	no
Human	456	KIF5C	16.93	133.58	0.816301	no
Human	186	NOS2A	0.63	133.714	0.81955	no
Human	265	MASTL	57.1	133.912	0.824367	no
Macaque	655	LAP3	55.2	127.237	0.826543	no
Human	1927	NCOA7	69.1	134.101	0.828958	no
Human	177	PML	60.1	134.236	0.832239	no
Macaque	808	ZNF385B	83.1	127.443	0.832799	no
Human	415	RXFP1	58.6	134.354	0.835124	no
Macaque	784	SERPINB9	20.23	127.527	0.835365	no
Cow	1166	FBXO16	21.39	130.787	0.837945	no
Human	396	ADAR	80.9	134.565	0.840258	no
Human	457	FAM107A	17.45	134.612	0.841402	no
Macaque	748	IFIT1	46.3	127.806	0.843813	no
Human	541	TLDC2	85.6	134.747	0.844671	no
Macaque	731	AIM2	15.53	128.909	0.877306	no
Macaque	651	ALDH1A1	29.1	129.23	0.887036	no
Human	240	TRIM38	87.2	136.733	0.892955	no
Macaque	647	IFNGR1	32.6	129.775	0.903577	no
Macaque	985	AXL	59.6	129.906	0.90755	no
Macaque	604	FAM125B	62.1	130.019	0.910997	no
Macaque	980	PTAR1	46.9	130.298	0.919438	no
Cow	1013	IFITM3	75.3	133.808	0.920169	no
Human	1939	FMR1	0.209	137.971	0.923034	no
Cow	1239	SH2D3C	43.7	134.111	0.928432	no
Cow	1066	APOL3	17.43	134.165	0.929886	no
Cow	1045	IFI16	53.1	134.293	0.933376	no
Macaque	671	BTN3A3	30.4	130.98	0.940155	no
Cow	1250	TLR4	80	134.608	0.94194	no
Macaque	567	CHMP5	69	131.044	0.942076	no
Human	289	PPM1K	88.9	138.856	0.944569	no
Human	502	P2RX7	87.5	138.856	0.944569	no
Human	355	DDX60	7.18	138.985	0.947703	no
Human	437	TNK2	32.4	138.999	0.948041	no
Human	400	ZC3HAV1	55.7	139.023	0.948609	no
Macaque	762	MX2	23.8	131.286	0.949434	no
Human	523	CPEB3	34	139.129	0.951187	no
Human	478	ANKRD45	70.5	139.25	0.954144	no
Human	480	APOL4	17.44	139.334	0.956181	no
Cow	1060	CD74	53.1	135.38	0.962972	no
Human	463	FYB	42.7	139.615	0.963014	no
Human	476	BRIP1	44.3	139.692	0.964888	no
Macaque	921	NPBWR1	67.6	132.121	0.974782	no
Macaque	742	CNP	36.2	132.146	0.975536	no
Macaque	759	PABPC4	24.9	132.149	0.975629	no
Cow	1071	TRIM38	71.8	135.908	0.977317	no
Human	252	ELF1	96.1	140.253	0.978522	no
Human	276	MYD88	95.6	140.309	0.979877	no
Cow	1197	TACSTD2	73	136.046	0.981095	no
Macaque	555	IFITM3	84.8	132.388	0.982862	no
Human	159	AMPH	66.1	140.677	0.988826	no
Human	58	MS4A4A	85.9	140.688	0.989104	no
Macaque	670	BTN3A3	25.8	132.898	0.998357	no
Human	148	PXK	91.7	141.33	1.00469	no
Human	243	TRIM21	58	141.33	1.00471	no
Macaque	740	TMEM49	5.24	133.508	1.01685	no
Human	253	ARNTL	75.1	142.369	1.02997	no
Macaque	881	ACSL5	19.4	133.981	1.03122	no
Human	472	TMEM171	91.8	142.587	1.03527	no
Macaque	871	ZC3HAV1	61.4	134.204	1.03798	no
Macaque	648	NAMPT	34.2	134.214	1.0383	no
Macaque	609	TMEM51	63.8	134.356	1.04261	no
Human	430	XRN	4.17	142.963	1.0444	no
Cow	1286	CGNL1	1.98	138.519	1.0484	no
Cow	1141	PCDH17	48.9	138.743	1.05448	no
Macaque	853	IFIT2	12.43	134.809	1.05634	no
Macaque	945	ERAP2	29.5	134.976	1.06142	no
Cow	1115	OGFR	2.45	139.049	1.06281	no
Cow	1116	ADAR	0.62	139.695	1.0804	no
Macaque	691	TLR3	63.8	135.657	1.08206	no
Macaque	574	CXCL11	1.61	135.681	1.0828	no
Macaque	880	ACSL5	69.9	135.686	1.08295	no
Macaque	750	TRIM5	38.5	135.743	1.08469	no
Macaque	983	XRN	4.09	135.891	1.08917	no
Macaque	785	PSCD1	31.3	136.048	1.09396	no
Cow	1036	IFIT5	0.035	140.227	1.09489	no
Macaque	938	PLA2G4A	38.2	136.085	1.09508	no
Human	237	MSR1	74.1	145.165	1.09793	no
Macaque	775	BLVRA	20.3	136.214	1.09897	no
Human	1919	Mx1	2.25	145.439	1.10459	no
Human	141	HPSE	89.9	145.601	1.10852	no
Macaque	756	ELF1	92.8	136.767	1.11577	no
Human	498	TLR2	75.5	145.906	1.11595	no
Macaque	758	PABPC4	19.8	136.86	1.1186	no
Macaque	745	TRIM38	60.4	136.884	1.1193	no
Macaque	730	AIM2	53.7	137.485	1.13754	no
Cow	1177	MYADM	0.152	142.452	1.15544	no
Macaque	792	OPTN	16.7	138.257	1.16098	no
Macaque	755	TRIM5	35.6	138.257	1.16098	no
Human	444	USP25	40.2	148.298	1.17408	no
Human	17	CHMP5	68	148.658	1.18284	no
Human	490	SLFN13	33.1	148.785	1.18592	no
Macaque	929	APOBEC3F	4.81	139.119	1.18715	no
Human	497	PIK3R3	48.1	148.864	1.18785	no
Human	91	HSH2D	90.2	149.786	1.21027	no
Human	212	IMPA2	74.2	150.209	1.22055	no
Human	435	RGL-1	78.5	150.236	1.2212	no
Cow	1178	LOC512672	10.77	145.558	1.23997	no
Human	320	NOD2	78.5	151.062	1.24127	no
Human	259	ZNF107	0.3	151.199	1.24461	no
Human	487	SLAMF8	85.4	151.756	1.25814	no
Human	532	ZCCHC2	25.4	151.794	1.25908	no
Macaque	977	NBN	29.7	141.516	1.25987	no
Human	109	PDK1	85.4	152.135	1.26736	no
Cow	1188	PREX2	48.8	146.718	1.27155	no
Human	450	PCDH17	62.9	152.47	1.2755	no
Cow	1161	CA9	12.64	146.864	1.27552	no
Human	1941	PARP14	3.51	153.23	1.29398	no
Human	255	PABPC4	42.3	153.957	1.31164	no
Human	454	CIITA	0.42	154.285	1.31962	no
Macaque	659	SLC1A1	47.2	143.53	1.32098	no
Human	39	C4orf32	80.8	154.38	1.32194	no
Macaque	809	ZNF385B	76.2	143.7	1.32616	no
Human	535	STOML1	85	154.757	1.3311	no
Cow	1248	PLEKHN1	59.1	148.992	1.33345	no
Macaque	713	CD74	67.8	143.967	1.33425	no
Macaque	936	MLH3	0.48	144.018	1.3358	no
Macaque	595	TMEM140	77.3	144.159	1.3401	no
Macaque	816	IFI30	76.5	144.583	1.35294	no
Cow	1128	SP100	50.7	150.9	1.38538	no
Cow	1167	FBXO33	13.01	151.342	1.3974	no
Macaque	942	GJD3	33.1	146.193	1.40182	no
Macaque	852	JUNB	55	146.301	1.40509	no
Cow	1093	SLC25A28	29	152.316	1.42391	no
Human	249	RNF19B	72.9	158.666	1.42612	no
Human	18	PMAIP1	76.2	159.023	1.4348	no
Macaque	810	UNC93B1	62.1	147.385	1.43799	no
Macaque	771	CD274	6.74	147.693	1.44733	no
Human	178	TLR3	85.6	159.728	1.45194	no
Cow	1190	RAB8B	47	153.565	1.45792	no
Macaque	927	APOBEC3F	3.66	148.079	1.45903	no
Human	474	SLC26A4	22.6	160.565	1.4723	no
Cow	1073	TRIM21	0.058	154.307	1.4781	no
Human	1936	SHISA5	69.4	161.532	1.4958	no
Human	317	UNC93B1	72.2	161.55	1.49624	no
Human	1916	IFIT1	0.028	161.999	1.50715	no
Cow	1050	PML	39.3	156.473	1.53705	no
Cow	1175	LAYN	26	156.566	1.53959	no
Human	414	APOBEC3F	15.18	163.493	1.54347	no
Macaque	974	GPR37	10.55	151.231	1.5547	no
Macaque	662	HPSE	54.1	151.802	1.57202	no
Human	516	PSORS1C1	8.71	164.789	1.57497	no
Cow	1087	CMTR1	0.201	157.997	1.57853	no
Macaque	768	TDRD7	1.43	152.76	1.60108	no
Cow	1227	STARD8	16.3	159.229	1.61208	no
Macaque	984	XRN	5.64	153.455	1.62221	no
Macaque	829	TRIM34	45	153.619	1.62716	no
Macaque	869	RBM25	6.74	154.667	1.65898	no
Human	1917	IFITM2	74.9	168.271	1.65963	no
Human	436	TGFB1	79.8	168.495	1.66507	no
Macaque	989	ABL2	28.2	154.926	1.66684	no
Cow	1100	TAGAP	54.3	161.631	1.67745	no
Human	268	TDRD7	40	169.289	1.68436	no
Cow	1043	PARP12	1.12	162.395	1.69825	no
Cow	1206	MARCKSL1	57.2	163.026	1.71543	no
Human	142	PAK3	60	170.639	1.71718	no
Macaque	666	PXK	59.7	157.016	1.73024	no
Cow	1086	TAP1	0.01934	164.205	1.74752	no
Cow	1193	SP140L	6.67	164.478	1.75495	no
Human	282	SLC25A28	55.5	172.215	1.7555	no
Macaque	979	PTAR1	4.04	158.106	1.76333	no
Human	256	DDX3X	0.45	172.799	1.76969	no
Human	50	TMEM140	80.3	173.095	1.77688	no
Macaque	594	BST2	0.12	158.996	1.79033	no
Human	460	RET	33.4	174.61	1.81371	no
Macaque	665	PXK	35.6	160.005	1.82097	no
Macaque	896	LGALS3BP	42.5	160.053	1.82241	no
Human	164	PARP12	40.9	175.862	1.84415	no
Human	424	SP100	77.1	176.497	1.85959	no
Human	336	C9orf91	91.4	177.596	1.88631	no
Human	527	RHBDF2	76.6	177.649	1.88759	no
Human	184	TLR7	63	179.999	1.94471	no
Human	302	ERLIN1	78.8	180.502	1.95693	no
Macaque	811	TAGAP	50.8	166.562	2.01993	no
Human	374	MARCK	41.9	184.037	2.04288	no
Human	483	PRRG4	89.6	184.419	2.05215	no
Human	419	B3GALNT1	76.2	185.385	2.07564	no
Human	496	FPR2	83.1	185.587	2.08056	no
Human	349	TBX3	75.6	187.285	2.12182	no
Human	318	TAGAP	61.6	188.824	2.15923	no
Human	151	BTN3A3	66.3	189.61	2.17835	no
Macaque	593	BST2	0.074	171.887	2.18155	no
Human	223	APOL3	50.2	190.397	2.19749	no
Macaque	972	APOBEC3B	0.32	172.821	2.2099	no
Human	316	MCOLN	78.8	196.126	2.33674	no
Human	70	TMEM51	91.3	196.599	2.34825	no
Macaque	760	DDX3X	0.53	177.386	2.34843	no
Human	111	TRIM14	73.4	200.402	2.4407	no
Macaque	813	TAGAP	59.3	180.457	2.44161	no
Human	441	MORC3	51.4	202.341	2.48784	no
Cow	1047	PLEKHA4	0.0036	192.469	2.51677	no
Cow	1105	TRIM34;TRIM6	0.00364	192.733	2.52397	no
Cow	1228	STARD8	14.42	193.403	2.5422	no
Macaque	704	CDKN1A	49.9	187.852	2.66604	no
Macaque	622	SLFN12L	17.78	189.734	2.72314	no
Human	544	VCPIP1	0.00329	215.671	2.81186	no
Macaque	978	NEXN	0.01691	196.225	2.92013	no
Human	196	CDKN1A	69.7	221.732	2.95921	no
Human	416	GJD3	71.5	222.041	2.96672	no
Human	1932	ZC3HAV1	0.214	227.102	3.08974	no
Macaque	695	TLR7	24.58	206.992	3.24686	no
Human	241	WARS	0.01756	239.862	3.39994	no
Human	84	SLFN12L	0.05499	276.922	4.30083	no
Cow	1002	EIF2AK2	0.01113	259.392	4.33826	no
Cow	1137	NUB1	0.0012	288.703	5.13604	no
Cow	1149	SLFN11	0.00782	288.703	5.13604	no
Cow	1203	TRANK1	0.00336	288.703	5.13604	no
Macaque	562	EIF2AK2	0.00125	276.514	5.35664	no
Human	356	DDX60	0.00119	323.998	5.44522	no
Cow	1211	CDADC1	0	NA	NA	no
Cow	1148	TMEM106A	0	NA	NA	no
Cow	1276	ZNF324	0	NA	NA	no
Cow	1183	NLRC5	0	NA	NA	no
Cow	1163	CASP8	0	NA	NA	no
Human	469	ARHGAP27	0	NA	NA	no
