# Supplementary material for: Alternative splicing broadens antiviral diversity at the human OAS2 locus
Source: EMBO J. 2026 Jun 3;45(14):5164–91. doi: 10.1038/s44318-026-00825-w (PMC13372824; doi:10.1038/s44318-026-00825-w)
Supplement: Supplementary file 3 — Source data Fig. 2 [file 44318_2026_825_MOESM3_ESM.zip]

Archive with 41 entries (28 files):
- Figure 2/
- Figure 2/.DS_Store
- __MACOSX/Figure 2/._.DS_Store
- Figure 2/2G/
- Figure 2/2I/
- Figure 2/2N/
- Figure 2/2H/
- Figure 2/2F/
- Figure 2/2C/
- Figure 2/2D/
- Figure 2/2M/
- Figure 2/2J/
- Figure 2/2K/
- Figure 2/2L/
- Figure 2/2E/
- Figure 2/2G/Figure_2G_Replicate_Data.xlsx
- __MACOSX/Figure 2/2G/._Figure_2G_Replicate_Data.xlsx
- Figure 2/2I/Figure_2I_WesternBlot.tiff
- __MACOSX/Figure 2/2I/._Figure_2I_WesternBlot.tiff
- Figure 2/2N/Figure_2N_Replicate_Data.xlsx
- __MACOSX/Figure 2/2N/._Figure_2N_Replicate_Data.xlsx
- Figure 2/2H/Figure_2H_WesternBlot.tiff
- __MACOSX/Figure 2/2H/._Figure_2H_WesternBlot.tiff
- Figure 2/2F/Figure_2F_Replicate_Data.xlsx
- __MACOSX/Figure 2/2F/._Figure_2F_Replicate_Data.xlsx
- Figure 2/2C/Figure_2C_WesternBlot.tiff
- __MACOSX/Figure 2/2C/._Figure_2C_WesternBlot.tiff
- Figure 2/2D/Figure_2D_Replicate_Data.xlsx
- __MACOSX/Figure 2/2D/._Figure_2D_Replicate_Data.xlsx
- Figure 2/2M/Figure_2M_Replicate_Data.xlsx
- __MACOSX/Figure 2/2M/._Figure_2M_Replicate_Data.xlsx
- Figure 2/2J/.DS_Store
- __MACOSX/Figure 2/2J/._.DS_Store
- Figure 2/2J/Figure_2J_Replicate_Data.xlsx
- __MACOSX/Figure 2/2J/._Figure_2J_Replicate_Data.xlsx
- Figure 2/2K/Figure_2K_Replicate_Data.xlsx
- __MACOSX/Figure 2/2K/._Figure_2K_Replicate_Data.xlsx
- Figure 2/2L/Figure_2L_Replicate_Data.xlsx
- __MACOSX/Figure 2/2L/._Figure_2L_Replicate_Data.xlsx
- Figure 2/2E/Figure_2E_Replicate_Data.xlsx
- __MACOSX/Figure 2/2E/._Figure_2E_Replicate_Data.xlsx
