# Supplementary material for: Alternative splicing broadens antiviral diversity at the human OAS2 locus
Source: EMBO J. 2026 Jun 3;45(14):5164–91. doi: 10.1038/s44318-026-00825-w (PMC13372824; doi:10.1038/s44318-026-00825-w)
Supplement: Supplementary file 3 — Source data Fig. 2 [file 44318_2026_825_MOESM3_ESM.zip › Figure 2/2N/Figure_2N_Replicate_Data.xlsx]

## Sheet: readme
Fig 2N. Fold IFNβ inhibition of HCoV-OC43 in OAS2-depleted PMA-differentiated THP-1 macrophages at indicated timepoints measured in Fig. 2M.

## Sheet: 2N
	Fold IFN inhibition
CRISPR Guide:	Cas9			Cas9/sgOAS2_1
Time (h)	Replicate 1	Replicate 2	Replicate 3	Replicate 1	Replicate 2	Replicate 3
24	6.7	3.5	1.9	10.4	4	11
48	283.3	118.2	66.7	666.7	473.7	240
72	2000	4500	1250	296.3	1000	538.5
