# Supplementary material for: Alternative splicing broadens antiviral diversity at the human OAS2 locus
Source: EMBO J. 2026 Jun 3;45(14):5164–91. doi: 10.1038/s44318-026-00825-w (PMC13372824; doi:10.1038/s44318-026-00825-w)
Supplement: Supplementary file 3 — Source data Fig. 2 [file 44318_2026_825_MOESM3_ESM.zip › Figure 2/2F/Figure_2F_Replicate_Data.xlsx]

## Sheet: readme
Fig 2F. Quantification of HCoV-OC43 ORF1a transcripts in OAS2-expressing cells infected for 72 h (MOI 0.01) by RT-qPCR.
Data were analysed by the 2-△△Ct method by normalising to ACTB levels followed by normalisation to input ORF1a transcripts at 2 h.

## Sheet: 2F
	HCoV-OC43 ORF1a copies
Cell Line	Replicate 1	Replicate 2	Replicate 3
RFP	430416	287599	30330.3
p71	1.01704e+06	190299	47374.1
p69	9256.3	1813.63	1224.07
