# Supplementary material for: Alternative splicing broadens antiviral diversity at the human OAS2 locus
Source: EMBO J. 2026 Jun 3;45(14):5164–91. doi: 10.1038/s44318-026-00825-w (PMC13372824; doi:10.1038/s44318-026-00825-w)
Supplement: Supplementary file 3 — Source data Fig. 2 [file 44318_2026_825_MOESM3_ESM.zip › Figure 2/2D/Figure_2D_Replicate_Data.xlsx]

## Sheet: readme
Fig 2D. OAS2-expressing A549 cells from (C) were infected with HCoV-OC43 (MOI 0.01) and culture supernatant was collected at indicated timepoints to quantify infectious titre by plaque assay.

## Sheet: 2D
	HCoV-OC43 Titre (PFU/mL)
Cell Line:	RFP			p71			p69
Time (h)	Replicate 1	Replicate 2	Replicate 3	Replicate 1	Replicate 2	Replicate 3	Replicate 1	Replicate 2	Replicate 3
0	40	40	40	40	40	40	40	40	40
24	2800	1000	1000	1800	1400	1000	800	640	1400
48	48000	16000	16000	58000	20000	16000	500	400	400
72	620000	340000	520000	620000	260000	340000	220	120	160
