# Supplementary material for: Alternative splicing broadens antiviral diversity at the human OAS2 locus
Source: EMBO J. 2026 Jun 3;45(14):5164–91. doi: 10.1038/s44318-026-00825-w (PMC13372824; doi:10.1038/s44318-026-00825-w)
Supplement: Supplementary file 3 — Source data Fig. 2 [file 44318_2026_825_MOESM3_ESM.zip › Figure 2/2M/Figure_2M_Replicate_Data.xlsx]

## Sheet: readme
Fig 2M. OAS2-depleted PMA-differentiated THP-1 macrophages were mock-treated or pre-treated with 100 U/mL IFNβ for 24 h prior to infection with HCoV-OC43 (MOI 0.01). Culture supernatant was collected and indicated timepoints to quantify infectious titre by plaque assay.

## Sheet: 2M
	HCoV-OC43 Titre (PFU/mL)
Cell Line:	Cas9			Cas9/sgOAS2_1			Cas9, + IFN			Cas9/sgOAS2_1, + IFN
Time (h)	Replicate 1	Replicate 2	Replicate 3	Replicate 1	Replicate 2	Replicate 3	Replicate 1	Replicate 2	Replicate 3	Replicate 1	Replicate 2	Replicate 3
0	40	40	40	40	40	40	40	40	40	40	40	40
24	4000	2800	3000	5400	1600	4400	600	800	1600	520	400	400
48	68000	26000	16000	160000	180000	120000	240	220	240	240	380	500
72	80000	180000	100000	160000	440000	280000	40	40	80	540	440	520
