# Supplementary material for: Alternative splicing broadens antiviral diversity at the human OAS2 locus
Source: EMBO J. 2026 Jun 3;45(14):5164–91. doi: 10.1038/s44318-026-00825-w (PMC13372824; doi:10.1038/s44318-026-00825-w)
Supplement: Supplementary file 3 — Source data Fig. 2 [file 44318_2026_825_MOESM3_ESM.zip › Figure 2/2J/Figure_2J_Replicate_Data.xlsx]

## Sheet: readme
Fig 2J. PMA-differentiated THP-1 macrophages from (i) were infected with HCoV-OC43 (MOI 0.01) and culture supernatant was collected and indicated timepoints to quantify infectious titre by plaque assay.

## Sheet: 2J
	HCoV-OC43 Titre (PFU/mL)
Cell Line:	RFP			p71			p69
Time (h)	Replicate 1	Replicate 2	Replicate 3	Replicate 1	Replicate 2	Replicate 3	Replicate 1	Replicate 2	Replicate 3
0	40	40	40	40	40	40	40	40	40
24	1600	5800	4000	2400	2600	1200	800	2400	1000
48	4000	140000	100000	2600	10000	4400	140	760	320
72	22000	340000	100000	4200	38000	8000	40	320	180
