# Supplementary material for: Alternative splicing broadens antiviral diversity at the human OAS2 locus
Source: EMBO J. 2026 Jun 3;45(14):5164–91. doi: 10.1038/s44318-026-00825-w (PMC13372824; doi:10.1038/s44318-026-00825-w)
Supplement: Supplementary file 3 — Source data Fig. 2 [file 44318_2026_825_MOESM3_ESM.zip › Figure 2/2K/Figure_2K_Replicate_Data.xlsx]

## Sheet: readme
Fig 2K. OAS2-depleted A549 cells were mock-treated or pre-treated with 100 U/mL IFNβ for 24 h prior to infection with HCoV-OC43 (MOI 0.01). Culture supernatant was collected and indicated timepoints to quantify infectious titre by plaque assay.

## Sheet: 2K
	HCoV-OC43 Titre (PFU/mL)
Cell Line:	Cas9			Cas9/sgOAS2_1			Cas9, + IFN			Cas9/sgOAS2_1, + IFN
Time (h)	Replicate 1	Replicate 2	Replicate 3	Replicate 1	Replicate 2	Replicate 3	Replicate 1	Replicate 2	Replicate 3	Replicate 1	Replicate 2	Replicate 3
0	40	40	40	40	40	40	40	40	40	40	40	40
24	240	1200	3600	240	2600	2200	120	360	2400	120	320	1000
48	20000	38000	320000	24000	80000	220000	200	260	2000	200	460	4000
72	660000	620000	3800000	620000	420000	2200000	660	620	26000	20000	12000	40000
