# Supplementary material for: Alternative splicing broadens antiviral diversity at the human OAS2 locus
Source: EMBO J. 2026 Jun 3;45(14):5164–91. doi: 10.1038/s44318-026-00825-w (PMC13372824; doi:10.1038/s44318-026-00825-w)
Supplement: Supplementary file 3 — Source data Fig. 2 [file 44318_2026_825_MOESM3_ESM.zip › Figure 2/2L/Figure_2L_Replicate_Data.xlsx]

## Sheet: readme
Fig 2L. Fold IFNβ inhibition of HCoV-OC43 in OAS2-depleted A549 cells at indicated timepoints measured in Fig. 2K.

## Sheet: 2L
	Fold IFN inhibition
CRISPR Guide:	Cas9			Cas9/sgOAS2_1
Time (h)	Replicate 1	Replicate 2	Replicate 3	Replicate 1	Replicate 2	Replicate 3
24	2	3.3	1.5	2	8.1	2.2
48	100	146.2	160	120	173.9	55
72	1000	1000	146.2	31	35	55
