# Supplementary material for: Alternative splicing broadens antiviral diversity at the human OAS2 locus
Source: EMBO J. 2026 Jun 3;45(14):5164–91. doi: 10.1038/s44318-026-00825-w (PMC13372824; doi:10.1038/s44318-026-00825-w)
Supplement: Supplementary file 3 — Source data Fig. 2 [file 44318_2026_825_MOESM3_ESM.zip › Figure 2/2E/Figure_2E_Replicate_Data.xlsx]

## Sheet: readme
Fig 2E. Infectious titre of HCoV-OC43 in cell lines generated in (C) were quantified by plaque assay at 120 hpi

## Sheet: 2E
	HCoV-OC43 Titre (PFU/mL)
Cell Line	Replicate 1	Replicate 2	Replicate 3
RFP	14000000	20000000	5800000
p71	20000000	22000000	9000000
p69	28000	24000	22000
