# Supplementary material for: Alternative splicing broadens antiviral diversity at the human OAS2 locus
Source: EMBO J. 2026 Jun 3;45(14):5164–91. doi: 10.1038/s44318-026-00825-w (PMC13372824; doi:10.1038/s44318-026-00825-w)
Supplement: Supplementary file 4 — Source data Fig. 3 [file 44318_2026_825_MOESM4_ESM.zip]

Archive with 74 entries (62 files):
- Figure 3/
- Figure 3/3E/
- Figure 3/3B/
- Figure 3/3C/
- Figure 3/3D/
- Figure 3/.DS_Store
- __MACOSX/Figure 3/._.DS_Store
- Figure 3/3E/Figure_3E_Replicate_Data.xlsx
- __MACOSX/Figure 3/3E/._Figure_3E_Replicate_Data.xlsx
- Figure 3/3B/.DS_Store
- __MACOSX/Figure 3/3B/._.DS_Store
- Figure 3/3B/Figure_3B_IF/
- Figure 3/3B/Figure_3B_Data.xlsx
- __MACOSX/Figure 3/3B/._Figure_3B_Data.xlsx
- Figure 3/3C/Figure_3C_Data.xlsx
- __MACOSX/Figure 3/3C/._Figure_3C_Data.xlsx
- Figure 3/3D/Figure_3D_WesternBlot.tiff
- __MACOSX/Figure 3/3D/._Figure_3D_WesternBlot.tiff
- Figure 3/3B/Figure_3B_IF/A549_IFN/
- Figure 3/3B/Figure_3B_IF/A549_p69/
- Figure 3/3B/Figure_3B_IF/.DS_Store
- __MACOSX/Figure 3/3B/Figure_3B_IF/._.DS_Store
- Figure 3/3B/Figure_3B_IF/A549_p69G2A/
- Figure 3/3B/Figure_3B_IF/A549_untreated/
- Figure 3/3B/Figure_3B_IF/A549_p71/
- Figure 3/3B/Figure_3B_IF/A549_p71G2A/
- Figure 3/3B/Figure_3B_IF/A549_IFN/A549_IFN_DNA_blue.tif
- __MACOSX/Figure 3/3B/Figure_3B_IF/A549_IFN/._A549_IFN_DNA_blue.tif
- Figure 3/3B/Figure_3B_IF/A549_IFN/A549_IFN_58K_green.tif
- __MACOSX/Figure 3/3B/Figure_3B_IF/A549_IFN/._A549_IFN_58K_green.tif
- Figure 3/3B/Figure_3B_IF/A549_IFN/A549_IFN_merge.tif
- __MACOSX/Figure 3/3B/Figure_3B_IF/A549_IFN/._A549_IFN_merge.tif
- Figure 3/3B/Figure_3B_IF/A549_IFN/A549_IFN_OAS2_Magenta.tif
- __MACOSX/Figure 3/3B/Figure_3B_IF/A549_IFN/._A549_IFN_OAS2_Magenta.tif
- Figure 3/3B/Figure_3B_IF/A549_p69/A549_p69_DNA_blue.tif
- __MACOSX/Figure 3/3B/Figure_3B_IF/A549_p69/._A549_p69_DNA_blue.tif
- Figure 3/3B/Figure_3B_IF/A549_p69/A549_p69_OAS2_magenta.tif
- __MACOSX/Figure 3/3B/Figure_3B_IF/A549_p69/._A549_p69_OAS2_magenta.tif
- Figure 3/3B/Figure_3B_IF/A549_p69/A549_p69_merge.tif
- __MACOSX/Figure 3/3B/Figure_3B_IF/A549_p69/._A549_p69_merge.tif
- Figure 3/3B/Figure_3B_IF/A549_p69/A549_p69_58K_green.tif
- __MACOSX/Figure 3/3B/Figure_3B_IF/A549_p69/._A549_p69_58K_green.tif
- Figure 3/3B/Figure_3B_IF/A549_p69G2A/A549_p69G2A_merge.tif
- __MACOSX/Figure 3/3B/Figure_3B_IF/A549_p69G2A/._A549_p69G2A_merge.tif
- Figure 3/3B/Figure_3B_IF/A549_p69G2A/A549_p69G2A_DNA_blue.tif
- __MACOSX/Figure 3/3B/Figure_3B_IF/A549_p69G2A/._A549_p69G2A_DNA_blue.tif
- Figure 3/3B/Figure_3B_IF/A549_p69G2A/A549_p69G2A_58K_green.tif
- __MACOSX/Figure 3/3B/Figure_3B_IF/A549_p69G2A/._A549_p69G2A_58K_green.tif
- Figure 3/3B/Figure_3B_IF/A549_p69G2A/A549_p69_OAS2_magenta.tif
- __MACOSX/Figure 3/3B/Figure_3B_IF/A549_p69G2A/._A549_p69_OAS2_magenta.tif
- Figure 3/3B/Figure_3B_IF/A549_untreated/A549_untreated_OAS2_magenta.tif
- __MACOSX/Figure 3/3B/Figure_3B_IF/A549_untreated/._A549_untreated_OAS2_magenta.tif
- Figure 3/3B/Figure_3B_IF/A549_untreated/A549_untreated_58K_green.tif
- __MACOSX/Figure 3/3B/Figure_3B_IF/A549_untreated/._A549_untreated_58K_green.tif
- Figure 3/3B/Figure_3B_IF/A549_untreated/A549_untreated_DNA_blue.tif
- __MACOSX/Figure 3/3B/Figure_3B_IF/A549_untreated/._A549_untreated_DNA_blue.tif
- Figure 3/3B/Figure_3B_IF/A549_untreated/A549_untreated_merge.tif
- __MACOSX/Figure 3/3B/Figure_3B_IF/A549_untreated/._A549_untreated_merge.tif
- Figure 3/3B/Figure_3B_IF/A549_p71/A549_p71_merge.tif
- __MACOSX/Figure 3/3B/Figure_3B_IF/A549_p71/._A549_p71_merge.tif
- Figure 3/3B/Figure_3B_IF/A549_p71/A549_p71_DNA_blue.tif
- __MACOSX/Figure 3/3B/Figure_3B_IF/A549_p71/._A549_p71_DNA_blue.tif
- Figure 3/3B/Figure_3B_IF/A549_p71/A549_p71_58K_green.tif
- __MACOSX/Figure 3/3B/Figure_3B_IF/A549_p71/._A549_p71_58K_green.tif
- Figure 3/3B/Figure_3B_IF/A549_p71/A549_p71_OAS2_magenta.tif
- __MACOSX/Figure 3/3B/Figure_3B_IF/A549_p71/._A549_p71_OAS2_magenta.tif
- Figure 3/3B/Figure_3B_IF/A549_p71G2A/A549_p71G2A_DNA_blue.tif
- __MACOSX/Figure 3/3B/Figure_3B_IF/A549_p71G2A/._A549_p71G2A_DNA_blue.tif
- Figure 3/3B/Figure_3B_IF/A549_p71G2A/A549_p71G2A_merge.tif
- __MACOSX/Figure 3/3B/Figure_3B_IF/A549_p71G2A/._A549_p71G2A_merge.tif
- Figure 3/3B/Figure_3B_IF/A549_p71G2A/A549_p71G2A_58K_green.tif
- __MACOSX/Figure 3/3B/Figure_3B_IF/A549_p71G2A/._A549_p71G2A_58K_green.tif
- Figure 3/3B/Figure_3B_IF/A549_p71G2A/A549_p71G2A_OAS2_magenta.tif
- __MACOSX/Figure 3/3B/Figure_3B_IF/A549_p71G2A/._A549_p71G2A_OAS2_magenta.tif
