# Supplementary material for: Alternative splicing broadens antiviral diversity at the human OAS2 locus
Source: EMBO J. 2026 Jun 3;45(14):5164–91. doi: 10.1038/s44318-026-00825-w (PMC13372824; doi:10.1038/s44318-026-00825-w)
Supplement: Supplementary file 4 — Source data Fig. 3 [file 44318_2026_825_MOESM4_ESM.zip › Figure 3/3E/Figure_3E_Replicate_Data.xlsx]

## Sheet: readme
Fig 3E. The infectious titre of HCoV-OC43 in cell lines generated in (D) were determined by plaque assay at 120 hpi.

## Sheet: 3E
	HCoV-OC43 Titre (PFU/mL)
Cell Line	Replicate 1	Replicate 2	Replicate 3
RFP	14000000	20000000	5800000
p71WT	20000000	22000000	9000000
p71G2A	22000000	18000000	6600000
p69WT	28000	26000	22000
p69G2A	12000000	24000000	5400000
