# Supplementary material for: Alternative splicing broadens antiviral diversity at the human OAS2 locus
Source: EMBO J. 2026 Jun 3;45(14):5164–91. doi: 10.1038/s44318-026-00825-w (PMC13372824; doi:10.1038/s44318-026-00825-w)
Supplement: Supplementary file 4 — Source data Fig. 3 [file 44318_2026_825_MOESM4_ESM.zip › Figure 3/3B/Figure_3B_Data.xlsx]

## Sheet: readme
Fig 3B. A549 cells stimulated with 1000 U/mL IFNβ, or A549 cells expressing p71, p69, p71G2A or p69G2A, were immunostained for OAS2 (magenta), anti-FTCD/58K (green) and DNA (blue). Signal intensity profiles are shown along the lines of magnified boxes.

## Sheet: 3B
A549-OAS2-p69 signal intensity profile				A549-OAS2-p69G2A signal intensity profile				A549-OAS2-p71 signal intensity profile				A549-OAS2-p71G2A signal intensity profile
Distance (μM)	OAS2	58K		Distance (μM)	OAS2	58K		Distance (μM)	OAS2	58K		Distance (μM)	OAS2	58K
0	11.6	4		0	70.8	15.8		0	22.4	17.4		0	51.8	14.6
0.0706147	12	4.4		0.0714542	72.6	13.4		0.0711496	23.6	19.2		0.0711471	48.6	13.8
0.141229	14	2.8		0.142908	72.4	18.2		0.142299	29	25.6		0.142294	47.4	16
0.211844	13.4	4		0.214363	70.8	20.6		0.213449	28	29.6		0.213441	41.6	17.6
0.282459	13.6	2.2		0.285817	72	25.8		0.284598	32.2	28.2		0.284588	43.4	20
0.353073	14.4	5.6		0.357271	75.2	16.4		0.355748	32.2	28.2		0.355735	42.4	19
0.423688	14.8	3.6		0.428725	75.2	15.8		0.426897	33.2	30.2		0.426883	43	18
0.494303	14	5		0.50018	74	17.6		0.498047	38.6	34.6		0.49803	43	17.6
0.564918	12.6	3.8		0.571634	71.8	14		0.569196	37.2	32.8		0.569177	44.6	15.8
0.635532	12.8	5.4		0.643088	66.4	10		0.640346	37	40.2		0.640324	48	19.2
0.706147	12.6	3.8		0.714542	65.2	21		0.711495	37.4	38.4		0.711471	51.8	13
0.776762	12.4	4		0.785997	64	13.6		0.782645	39.4	39.8		0.782618	56.2	11.4
0.847376	10.8	4.2		0.857451	59.2	14.4		0.853795	42.2	37		0.853765	58.6	11.8
0.917991	11.2	7.8		0.928905	60	13.4		0.924944	37.6	41.4		0.924912	61.6	12.4
0.988606	12.6	6		1.00036	61.4	10.4		0.996094	38.2	36		0.996059	62.8	10
1.05922	11.6	6.8		1.07181	59	14.4		1.06724	36.8	36.2		1.06721	61.2	12.4
1.12983	11.6	5.4		1.14327	59	15		1.13839	39.4	25.8		1.13835	60.4	11
1.20045	11.8	3		1.21472	59.4	10.6		1.20954	39.4	25.8		1.2095	62.2	16
1.27106	12.6	3.6		1.28618	60.8	10		1.28069	33.8	30		1.28065	59	11.4
1.34168	14.4	3.6		1.35763	63.4	17		1.35184	37	32.2		1.3518	60.4	13
1.41229	13.6	3.6		1.42908	64.8	21.2		1.42299	33.4	35.4		1.42294	55.4	14.2
1.48291	14.2	2		1.50054	75.8	23.4		1.49414	33.2	31		1.49409	59	14
1.55352	17	2.4		1.57199	76.2	36		1.56529	34.2	29.4		1.56524	64	12.6
1.62414	17	3.2		1.64345	78	39.6		1.63644	34.4	40.2		1.63638	64.6	12.4
1.69475	19.8	3.2		1.7149	77	49.8		1.70759	31.4	35.8		1.70753	66.8	17.2
1.76537	20.6	3.8		1.78636	77.2	54.4		1.77874	29.4	36.4		1.77868	65.8	12.4
1.83598	20.6	3.8		1.85781	75.6	67.2		1.84989	29	25.6		1.84983	66.8	13.8
1.9066	25	5.8		1.92926	71.6	57.6		1.92104	27.6	23.4		1.92097	67	18.8
1.97721	26.4	5.6		2.00072	71.6	57.6		1.99219	27	13.6		1.99212	72.8	14
2.04783	36.4	3.2		2.07217	69.6	48.8		2.06334	27	13.6		2.06327	72.8	18.4
2.11844	44.4	7.2		2.14363	66.8	38.8		2.13449	26.2	7		2.13441	69.4	18.4
2.18906	44.4	7.2		2.21508	65	48.4		2.20564	27.2	7.8		2.20556	72	15.2
2.25967	54.2	7		2.28654	66.4	67		2.27679	28	9.2		2.27671	73.8	19.8
2.33028	52.4	10.2		2.35799	67.8	54		2.34794	27.4	7		2.34785	71	16.4
2.4009	62	14		2.42944	72.6	55.4		2.41908	26.8	8.4		2.419	72.8	18.4
2.47151	56	17.2		2.5009	67.2	57		2.49023	24.6	9.2		2.49015	71.8	19.6
2.54213	56	17.2		2.57235	72.2	59.2		2.56138	24	9		2.56129	72.6	30.2
2.61274	56.4	24.2		2.64381	76.6	61.6		2.63253	22.2	7.8		2.63244	69.6	41.4
2.68336	51.6	23		2.71526	72.6	64.4		2.70368	18.2	9		2.70359	69.6	41.4
2.75397	54.6	33		2.78672	70.6	62.6		2.77483	18.8	9		2.77474	68.6	80.6
2.82459	51	36.6		2.85817	70.6	62.6		2.84598	18.6	10.6		2.84588	73.2	108
2.8952	51	36.6		2.92962	69.6	71.2		2.91713	16.8	12.6		2.91703	69.2	115.2
2.96582	49	43.6		3.00108	72.6	58.4		2.98828	17.6	10		2.98818	69.8	120
3.03643	46	37.8		3.07253	71	53.8		3.05943	18.6	13.8		3.05932	73.6	132
3.10705	46	36.6		3.14399	71.2	43.6		3.13058	19.8	12.2		3.13047	76.6	104.6
3.17766	48.2	20.4		3.21544	74.2	44.2		3.20173	22.6	13.6		3.20162	76.6	104.6
3.24828	48.2	20.4		3.28689	78.8	37.8		3.27288	25.2	14.6		3.27277	74.4	70.4
3.31889	47.2	20.2		3.35835	79.2	44.8		3.34403	26.4	12.4		3.34391	72.8	86
3.38951	44.4	16.2		3.4298	80.4	40		3.41518	25.8	12		3.41506	72.8	86
3.46012	46.8	19.4		3.50126	77.8	29.8		3.48633	27.2	15		3.48621	68.8	102.2
3.53073	47.4	22.4		3.57271	74.8	22		3.55748	26.2	15		3.55735	68.6	127.4
3.60135	47.4	22.4		3.64417	76.4	20.4		3.62863	22.8	12.4		3.6285	69	135
3.67196	49.2	19.8		3.71562	75	21		3.69978	22.8	12.4		3.69965	69	135
3.74258	48.6	21.6		3.78708	72.6	19.4		3.77093	19.4	12.2		3.7708	67.8	114.2
3.81319	45.4	17.4		3.85853	77.2	25.6		3.84208	16.8	10.2		3.84194	65.8	85.2
3.88381	33.6	16.6		3.92998	78	23		3.91323	15	11.4		3.91309	65.8	85.2
3.95442	33.6	16.6		4.00144	74.4	21.6		3.98438	15.2	10.6		3.98424	64.8	51.6
4.02504	25.4	18.4		4.07289	72.8	16.4		4.05553	16.8	9.6		4.05539	65.2	26.8
4.09565	24.6	15.6		4.14435	77.2	24.8		4.12667	15	8.8		4.12653	66.6	25.4
4.16627	18.4	15.4		4.2158	78.4	15		4.19782	15.2	9		4.19768	62.8	24.4
4.23688	14.8	9		4.28725	78.4	24.2		4.26897	15.2	7.2		4.26883	62.2	19.6
4.3075	14.8	9		4.35871	79.2	23.2		4.34012	16.2	8.6		4.33997	58.6	21.6
4.37811	13.4	5.2		4.43016	75.8	27.2		4.41127	15.4	6.6		4.41112	58.6	21.6
4.44873	12.4	5		4.50162	79.4	20.6		4.48242	15.4	6.8		4.48227	59.6	14.8
4.51934	11.2	3.8		4.57307	75.4	23.6		4.55357	15.4	6.8		4.55341	61	14.6
4.58995	11.2	5.6		4.64453	74	22.2		4.62472	19.6	6.6		4.62456	61.6	14
4.66057	11.4	2.8		4.71598	70.8	23.8		4.69587	20.8	9.6		4.69571	61.6	14
4.73118	8	3.8		4.78743	72.6	22.8		4.76702	22.6	8.4		4.76686	58.2	11
4.8018	9	4.4		4.85889	72.4	17.6		4.83817	27	8		4.838	56	10.8
4.87241	9.8	3.4		4.93034	70.6	13.8		4.90932	27	8.2		4.90915	60.6	10.2
4.94303	9.2	2.8		5.0018	68	14		4.98047	30.2	6.2		4.9803	60.2	9.8
5.01364	10.6	2.8		5.07325	68	14		5.05162	30.2	5.8		5.05144	57.8	10.2
5.08426	11.2	2.8						5.12277	32.4	7.2		5.12259	58.8	10.2
5.15487	11.8	1.6						5.19392	36.6	9.2		5.19374	61	9.2
5.22549	12	2.8						5.26507	36.6	11.4		5.26488	61.6	9.6
5.2961	10.8	2.8						5.33622	35.4	14.4		5.33603	59.8	9.4
5.36672	12.8	1.8						5.40737	35.4	14.4
5.43733	13.4	3.6						5.47852	35	24
5.50795	12.8	5.6						5.54967	33.2	25.8
5.57856	12.6	3						5.62082	33.4	26.4
5.64918	13.4	4.6						5.69196	33	28.6
5.71979	12	3						5.76311	37	30.6
5.7904	13.4	4						5.83426	39.4	35.4
5.86102	11.4	4.2						5.90541	38.8	32
5.93163	10.6	4.4						5.97656	41.8	24
6.00225	10.2	3.4						6.04771	42	14.4
6.07286	8.8	3.2						6.11886	38.6	13
6.14348	9	2.6						6.19001	34.4	10.4
6.21409	9.6	1.8						6.26116	34.4	10.4
6.28471	8.6	3.4						6.33231	32.4	7.2
6.35532	8.4	3						6.40346	28.6	7.2
6.42594	8.4	3.4						6.47461	25.2	5.8
6.49655	8.4	3.4						6.54576	24.2	4.8
6.56717	8.8	3.4						6.61691	20.8	6.4
6.63778	8.6	3.4						6.68806	18.6	6.4
6.7084	9.6	1.8						6.75921	16.6	4
6.77901	9.6	1.8						6.83036	15.2	4
6.84963	8.8	3.2						6.90151	14.4	4.6
6.92024	10.8	2.6						6.97266	12.8	3.4
6.99085	10.6	4.4						7.04381	12.8	3.4
								7.11496	11	2.6
