# Supplementary material for: Alternative splicing broadens antiviral diversity at the human OAS2 locus
Source: EMBO J. 2026 Jun 3;45(14):5164–91. doi: 10.1038/s44318-026-00825-w (PMC13372824; doi:10.1038/s44318-026-00825-w)
Supplement: Supplementary file 4 — Source data Fig. 3 [file 44318_2026_825_MOESM4_ESM.zip › Figure 3/3C/Figure_3C_Data.xlsx]

## Sheet: readme
Fig 3C. Weighted coefficients between p71 and p69 isoforms and Golgi marker 58K.

## Sheet: 3C
Weighted coefficient
Untreated	p71	p69
0.02929	0.68258	0.99164
0.08745	0.9635	0.96639
0.00803	0.99737	0.99138
0.01061	0.8093	0.98461
0.0464	0.89278	0.97249
0.01578	0.90455	0.95756
0.01605	1	0.98473
0.02008	0.99691	0.97576
0.08804	0.99819	0.92407
