# Supplementary material for: Alternative splicing broadens antiviral diversity at the human OAS2 locus
Source: EMBO J. 2026 Jun 3;45(14):5164–91. doi: 10.1038/s44318-026-00825-w (PMC13372824; doi:10.1038/s44318-026-00825-w)
Supplement: Supplementary file 5 — Source data Fig. 4 [file 44318_2026_825_MOESM5_ESM.zip]

Archive with 17 entries (12 files):
- Figure 4/
- Figure 4/.DS_Store
- __MACOSX/Figure 4/._.DS_Store
- Figure 4/4E/
- Figure 4/4D/
- Figure 4/4F/
- Figure 4/4G/
- Figure 4/4E/.DS_Store
- __MACOSX/Figure 4/4E/._.DS_Store
- Figure 4/4E/Figure_4E_WesternBlot.tiff
- __MACOSX/Figure 4/4E/._Figure_4E_WesternBlot.tiff
- Figure 4/4D/Figure_4D_WesternBlot.tiff
- __MACOSX/Figure 4/4D/._Figure_4D_WesternBlot.tiff
- Figure 4/4F/Figure_4F_Replicate_Data.xlsx
- __MACOSX/Figure 4/4F/._Figure_4F_Replicate_Data.xlsx
- Figure 4/4G/Figure_4G_Replicate_Data.xlsx
- __MACOSX/Figure 4/4G/._Figure_4G_Replicate_Data.xlsx
