# Supplementary material for: Alternative splicing broadens antiviral diversity at the human OAS2 locus
Source: EMBO J. 2026 Jun 3;45(14):5164–91. doi: 10.1038/s44318-026-00825-w (PMC13372824; doi:10.1038/s44318-026-00825-w)
Supplement: Supplementary file 5 — Source data Fig. 4 [file 44318_2026_825_MOESM5_ESM.zip › Figure 4/4F/Figure_4F_Replicate_Data.xlsx]

## Sheet: readme
Fig 4F. HCoV-OC43 ORF1a levels were measured in cells characterised in (Fig. 4E), infected with HCoV-OC43 (MOI 0.01) for 72 h, by RT-qPCR.
Data were analysed by the 2-△△Ct method by normalising to ACTB levels followed by normalisation to input ORF1a transcripts at 2 h.

## Sheet: 4F
	HCoV-OC43 ORF1a copies
Cell Line	Replicate 1	Replicate 2	Replicate 3
RFP	452220	115714	110318
p69WT	17886	629.96	969
p69R529E/R533E	1349831	529690	214309
