# Supplementary material for: Alternative splicing broadens antiviral diversity at the human OAS2 locus
Source: EMBO J. 2026 Jun 3;45(14):5164–91. doi: 10.1038/s44318-026-00825-w (PMC13372824; doi:10.1038/s44318-026-00825-w)
Supplement: Supplementary file 5 — Source data Fig. 4 [file 44318_2026_825_MOESM5_ESM.zip › Figure 4/4G/Figure_4G_Replicate_Data.xlsx]

## Sheet: readme
Fig 4G. HCoV-OC43 nucleocapsid (N) levels were measured in cells characterised in Fig. 4E, infected with HCoV-OC43 (MOI 0.01) for 72 h, by RT-qPCR.
Data were analysed by the 2-△△Ct method by normalising to ACTB levels followed by normalisation to input nucleocapsid transcripts at 2 h.

## Sheet: 4G
	HCoV-OC43 N copies
Cell Line	Replicate 1	Replicate 2	Replicate 3
RFP	3282109	459674	451496
p69WT	63361	1936.45	2503
p69R529E/R533E	4444724	2.13844e+06	1011439
