# Supplementary material for: Alternative splicing broadens antiviral diversity at the human OAS2 locus
Source: EMBO J. 2026 Jun 3;45(14):5164–91. doi: 10.1038/s44318-026-00825-w (PMC13372824; doi:10.1038/s44318-026-00825-w)
Supplement: Supplementary file 6 — Source data Fig. 5 [file 44318_2026_825_MOESM6_ESM.zip]

Archive with 24 entries (16 files):
- Figure 5/
- Figure 5/5G/
- Figure 5/5A/
- Figure 5/5F/
- Figure 5/.DS_Store
- __MACOSX/Figure 5/._.DS_Store
- Figure 5/5C/
- Figure 5/5D/
- Figure 5/5E/
- Figure 5/5B/
- Figure 5/5G/Figure_5G_Replicate_Data.xlsx
- __MACOSX/Figure 5/5G/._Figure_5G_Replicate_Data.xlsx
- Figure 5/5A/Figure_5A_WesternBlot.tiff
- __MACOSX/Figure 5/5A/._Figure_5A_WesternBlot.tiff
- Figure 5/5F/Figure_5F_Replicate_Data.xlsx
- __MACOSX/Figure 5/5F/._Figure_5F_Replicate_Data.xlsx
- Figure 5/5C/Figure_5C_Replicate_Data.xlsx
- __MACOSX/Figure 5/5C/._Figure_5C_Replicate_Data.xlsx
- Figure 5/5D/Figure_5D_WesternBlot.tiff
- __MACOSX/Figure 5/5D/._Figure_5D_WesternBlot.tiff
- Figure 5/5E/Figure_5E_WesternBlot.tiff
- __MACOSX/Figure 5/5E/._Figure_5E_WesternBlot.tiff
- Figure 5/5B/Figure_5B_Replicate_Data.xlsx
- __MACOSX/Figure 5/5B/._Figure_5B_Replicate_Data.xlsx
