# Supplementary material for: Alternative splicing broadens antiviral diversity at the human OAS2 locus
Source: EMBO J. 2026 Jun 3;45(14):5164–91. doi: 10.1038/s44318-026-00825-w (PMC13372824; doi:10.1038/s44318-026-00825-w)
Supplement: Supplementary file 6 — Source data Fig. 5 [file 44318_2026_825_MOESM6_ESM.zip › Figure 5/5F/Figure_5F_Replicate_Data.xlsx]

## Sheet: readme
Fig 5F. Cells from (D) were infected with HCoV-OC43 for 48 h, and ORF1a transcripts were quantified by RT-qPCR.
Data were analysed by the 2-△△Ct method by normalising to ACTB levels followed by normalisation to RFP-Cas9 cells as the reference sample.

## Sheet: 5F
	Relative ORF1a copies
CRISPR guide:	Cas9		Cas9/sgRNaseL_1		Cas9/sgRNaseL_2		Cas9/sgRNaseL_3
Cell Line:	RFP	p69	RFP	p69	RFP	p69	RFP	p69
Replicate 1	1	0.06	0.7	0.04	0.61	0.04	0.67	0.06
Replicate 2	1	0.11	0.32	0.1	0.23	0.1	0.39	0.08
