# Supplementary material for: Alternative splicing broadens antiviral diversity at the human OAS2 locus
Source: EMBO J. 2026 Jun 3;45(14):5164–91. doi: 10.1038/s44318-026-00825-w (PMC13372824; doi:10.1038/s44318-026-00825-w)
Supplement: Supplementary file 6 — Source data Fig. 5 [file 44318_2026_825_MOESM6_ESM.zip › Figure 5/5C/Figure_5C_Replicate_Data.xlsx]

## Sheet: readme
Fig 5C. Cells from (A) were infected with HCoV-OC43 for 72 h, and nucleocapsid transcripts were quantified by RT-qPCR.
Data were analysed by the 2-△△Ct method by normalising to ACTB levels followed by normalisation to input nucleocapsid transcripts at 2 h.

## Sheet: 5C
	HCoV-OC43 N Copies
Cell Line	Replicate 1	Replicate 2	Replicate 3
RFP	309210	459674	451496
p69WT	3361.14	1936.45	2503
p69D481A	2055.91	2587.58	1792
p69CAFAKA	4170.24	1626.62	2937
