# Supplementary material for: Alternative splicing broadens antiviral diversity at the human OAS2 locus
Source: EMBO J. 2026 Jun 3;45(14):5164–91. doi: 10.1038/s44318-026-00825-w (PMC13372824; doi:10.1038/s44318-026-00825-w)
Supplement: Supplementary file 6 — Source data Fig. 5 [file 44318_2026_825_MOESM6_ESM.zip › Figure 5/5B/Figure_5B_Replicate_Data.xlsx]

## Sheet: readme
Fig 5B. Cells from (A) were infected with HCoV-OC43 for 72 h, and ORF1a transcripts were quantified by RT-qPCR.
Data were analysed by the 2-△△Ct method by normalising to ACTB levels followed by normalisation to input ORF1a transcripts at 2 h.

## Sheet: 5B
	HCoV-OC43 ORF1a Copies
Cell Line	Replicate 1	Replicate 2	Replicate 3
RFP	30330.3	115714	110318
p69WT	1273.41	629.96	969
p69D481A	375.49	840.49	660
p69CAFAKA	1021.81	1674.21	766
