# Supplementary material for: Alternative splicing broadens antiviral diversity at the human OAS2 locus
Source: EMBO J. 2026 Jun 3;45(14):5164–91. doi: 10.1038/s44318-026-00825-w (PMC13372824; doi:10.1038/s44318-026-00825-w)
Supplement: Supplementary file 7 — Source data Fig. 6 [file 44318_2026_825_MOESM7_ESM.zip]

Archive with 18 entries (12 files):
- Figure 6/
- Figure 6/6F/
- Figure 6/6A/
- Figure 6/.DS_Store
- __MACOSX/Figure 6/._.DS_Store
- Figure 6/6E/
- Figure 6/6D/
- Figure 6/6C/
- Figure 6/6F/Figure_6F_Replicate_Data.xlsx
- __MACOSX/Figure 6/6F/._Figure_6F_Replicate_Data.xlsx
- Figure 6/6A/Figure_6A_WesternBlot.tiff
- __MACOSX/Figure 6/6A/._Figure_6A_WesternBlot.tiff
- Figure 6/6E/Figure_6E_Replicate_Data.xlsx
- __MACOSX/Figure 6/6E/._Figure_6E_Replicate_Data.xlsx
- Figure 6/6D/Figure_6D_Replicate_Data.xlsx
- __MACOSX/Figure 6/6D/._Figure_6D_Replicate_Data.xlsx
- Figure 6/6C/Figure_6C_WesternBlot.tiff
- __MACOSX/Figure 6/6C/._Figure_6C_WesternBlot.tiff
