# Supplementary material for: Alternative splicing broadens antiviral diversity at the human OAS2 locus
Source: EMBO J. 2026 Jun 3;45(14):5164–91. doi: 10.1038/s44318-026-00825-w (PMC13372824; doi:10.1038/s44318-026-00825-w)
Supplement: Supplementary file 7 — Source data Fig. 6 [file 44318_2026_825_MOESM7_ESM.zip › Figure 6/6F/Figure_6F_Replicate_Data.xlsx]

## Sheet: readme
Figure 6F. OAS2-expressing A549 cells were transfected with 1 μg/mL polyI:C followed by quantification of IFNβ transcripts at indicated timepoints by RT-qPCR.
Data were analysed by the 2-△△Ct method by normalising to ACTB levels followed by normalisation to the 0 h timepoint of the respective cell line.

## Sheet: 6F
	IFNβ Copies
Cell Line:	RFP			p71			p69
Time (h)	Replicate 1	Replicate 2	Replicate 3	Replicate 1	Replicate 2	Replicate 3	Replicate 1	Replicate 2	Replicate 3
0	1.02	1	1.03	1.03	1.01	1	1	1.01	1.02
3	20.1	17.9	6.15	36.6	29.2	0.89	36.9	34	1.95
6	329	2440	59.01	977	1550	18.25	636	1170	26.49
