# Supplementary material for: Alternative splicing broadens antiviral diversity at the human OAS2 locus
Source: EMBO J. 2026 Jun 3;45(14):5164–91. doi: 10.1038/s44318-026-00825-w (PMC13372824; doi:10.1038/s44318-026-00825-w)
Supplement: Supplementary file 7 — Source data Fig. 6 [file 44318_2026_825_MOESM7_ESM.zip › Figure 6/6E/Figure_6E_Replicate_Data.xlsx]

## Sheet: readme
Fig 6E. OAS2-expressing A549 cells were treated with DMSO or 0.5 μM Ruxolitinib for 1 h prior to infection with HCoV-OC43. Infectious titre was determined by plaque assay at 120 hpi.

## Sheet: 6E
Cell Line:	RFP		p71		p69
Treatment:	DMSO	Ruxolitinib	DMSO	Ruxolitinib	DMSO	Ruxolitinib
Replicate 1	1600000	2200000	5000000	2600000	7800	2200
Replicate 2	2200000	2000000	4600000	2800000	3200	1200
