# Supplementary material for: Alternative splicing broadens antiviral diversity at the human OAS2 locus
Source: EMBO J. 2026 Jun 3;45(14):5164–91. doi: 10.1038/s44318-026-00825-w (PMC13372824; doi:10.1038/s44318-026-00825-w)
Supplement: Supplementary file 7 — Source data Fig. 6 [file 44318_2026_825_MOESM7_ESM.zip › Figure 6/6D/Figure_6D_Replicate_Data.xlsx]

## Sheet: readme
Fig 6D. Infectious titre of HCoV-OC43 in STAT1-depleted A549 cells was measured by plaque assay at 120 hpi.

## Sheet: 6D
	HCoV-OC43 Titre (PFU/mL)
CRISPR Guide:	Cas9			Cas9/sgSTAT1
Cell Line:	RFP	p71	p69	RFP	p71	p69
Replicate 1	4000000	3200000	1200000	4400000	3200000	400000
Replicate 2	1800000	2800000	1400000	4000000	4000000	1200000
Replicate 3	3400000	3200000	1300000	3600000	2400000	1200000
Replicate 4	9000000	8200000	2220000	9600000	6000000	4600000
Replicate 5	5800000	4800000	1680000	4200000	4800000	1580000
Replicate 6	4400000	5000000	1800000	4000000	4600000	1780000
