# Supplementary material for: Alternative splicing broadens antiviral diversity at the human OAS2 locus
Source: EMBO J. 2026 Jun 3;45(14):5164–91. doi: 10.1038/s44318-026-00825-w (PMC13372824; doi:10.1038/s44318-026-00825-w)
Supplement: Supplementary file 8 — Source data Fig. 7 [file 44318_2026_825_MOESM8_ESM.zip]

Archive with 51 entries (36 files):
- Figure 7/
- Figure 7/.DS_Store
- __MACOSX/Figure 7/._.DS_Store
- Figure 7/7J/
- Figure 7/7M/
- Figure 7/7D/
- Figure 7/7C/
- Figure 7/7B/
- Figure 7/7E/
- Figure 7/7L/
- Figure 7/7K/
- Figure 7/7N/
- Figure 7/7I/
- Figure 7/7G/
- Figure 7/7F/
- Figure 7/7A/
- Figure 7/7H/
- Figure 7/7J/Figure_7J_WesternBlot.tiff
- __MACOSX/Figure 7/7J/._Figure_7J_WesternBlot.tiff
- Figure 7/7J/.DS_Store
- __MACOSX/Figure 7/7J/._.DS_Store
- Figure 7/7M/.DS_Store
- __MACOSX/Figure 7/7M/._.DS_Store
- Figure 7/7M/Figure_7M_WesternBlot.tiff
- __MACOSX/Figure 7/7M/._Figure_7M_WesternBlot.tiff
- Figure 7/7D/Figure_7D_Replicate_Data.xlsx
- __MACOSX/Figure 7/7D/._Figure_7D_Replicate_Data.xlsx
- Figure 7/7C/Figure_7C_Replicate_Data.xlsx
- __MACOSX/Figure 7/7C/._Figure_7C_Replicate_Data.xlsx
- Figure 7/7B/Figure_7B_Replicate_Data.xlsx
- __MACOSX/Figure 7/7B/._Figure_7B_Replicate_Data.xlsx
- Figure 7/7E/Figure_7E_Replicate_Data.xlsx
- __MACOSX/Figure 7/7E/._Figure_7E_Replicate_Data.xlsx
- Figure 7/7L/Figure_7L_TapestationImage.tiff
- __MACOSX/Figure 7/7L/._Figure_7L_TapestationImage.tiff
- Figure 7/7K/Figure_7K_Replicate_Data.xlsx
- __MACOSX/Figure 7/7K/._Figure_7K_Replicate_Data.xlsx
- Figure 7/7N/Figure_7N_Replicate_Data.xlsx
- __MACOSX/Figure 7/7N/._Figure_7N_Replicate_Data.xlsx
- Figure 7/7I/Figure_7I_Replicate_Data.xlsx
- __MACOSX/Figure 7/7I/._Figure_7I_Replicate_Data.xlsx
- Figure 7/7G/Figure_7G_Replicate_Data.xlsx
- __MACOSX/Figure 7/7G/._Figure_7G_Replicate_Data.xlsx
- Figure 7/7F/Figure_7F_Replicate_Data.xlsx
- __MACOSX/Figure 7/7F/._Figure_7F_Replicate_Data.xlsx
- Figure 7/7A/Figure_7A_Replicate_Data.xlsx
- __MACOSX/Figure 7/7A/._Figure_7A_Replicate_Data.xlsx
- Figure 7/7H/.DS_Store
- __MACOSX/Figure 7/7H/._.DS_Store
- Figure 7/7H/Figure_7H_WesternBlot.tiff
- __MACOSX/Figure 7/7H/._Figure_7H_WesternBlot.tiff
