# Supplementary material for: Alternative splicing broadens antiviral diversity at the human OAS2 locus
Source: EMBO J. 2026 Jun 3;45(14):5164–91. doi: 10.1038/s44318-026-00825-w (PMC13372824; doi:10.1038/s44318-026-00825-w)
Supplement: Supplementary file 8 — Source data Fig. 7 [file 44318_2026_825_MOESM8_ESM.zip › Figure 7/7D/Figure_7D_Replicate_Data.xlsx]

## Sheet: readme
Fig 7D. Fold IFNβ inhibition of OAS2-depleted A549 cells at indicated timepoints measured in (C).

## Sheet: 7D
	Fold IFN inhibition
CRISPR Guide:	Cas9			Cas9/sgOAS2_1
Time (h)	Replicate 1	Replicate 2	Replicate 3	Replicate 1	Replicate 2	Replicate 3
8	0.5	1.3	1.5	0.3	0.9	0.7
24	1500	1071.4	735.3	1193.5	340	680
48	8421.1	3200	5263.2	4285.7	3076.9	7916.7
