# Supplementary material for: Alternative splicing broadens antiviral diversity at the human OAS2 locus
Source: EMBO J. 2026 Jun 3;45(14):5164–91. doi: 10.1038/s44318-026-00825-w (PMC13372824; doi:10.1038/s44318-026-00825-w)
Supplement: Supplementary file 8 — Source data Fig. 7 [file 44318_2026_825_MOESM8_ESM.zip › Figure 7/7C/Figure_7C_Replicate_Data.xlsx]

## Sheet: readme
Fig 7C. OAS2-depleted A549 cells were mock-treated or pre-treated with 100 U/mL IFNβ for 24 h prior to infection with EMCV (MOI 0.005). Culture supernatant was collected and indicated timepoints to quantify infectious titre by plaque assay.

## Sheet: 7C
	EMCV Titre (PFU/mL)
Cell Line:	Cas9			Cas9/sgOAS2_1			Cas9, + IFN			Cas9/sgOAS2_1, + IFN
Time (h)	Replicate 1	Replicate 2	Replicate 3	Replicate 1	Replicate 2	Replicate 3	Replicate 1	Replicate 2	Replicate 3	Replicate 1	Replicate 2	Replicate 3
0	40	40	40	40	40	40	40	40	40	40	40	40
8	560	2400	3200	760	1800	1200	1200	1800	2200	2200	2000	1800
24	780000	600000	500000	740000	340000	340000	520	560	680	620	1000	500
48	3200000	1600000	4000000	1800000	1600000	3800000	380	500	760	420	520	480
