# Supplementary material for: Alternative splicing broadens antiviral diversity at the human OAS2 locus
Source: EMBO J. 2026 Jun 3;45(14):5164–91. doi: 10.1038/s44318-026-00825-w (PMC13372824; doi:10.1038/s44318-026-00825-w)
Supplement: Supplementary file 8 — Source data Fig. 7 [file 44318_2026_825_MOESM8_ESM.zip › Figure 7/7B/Figure_7B_Replicate_Data.xlsx]

## Sheet: readme
Fig 7B. PMA-differentiated THP-1 macrophages expressing RFP, p71 or p69 were infected with EMCV (MOI 0.005) and culture supernatant was collected at indicated timepoints to quantify infectious titre by plaque assay.

## Sheet: 7B
	EMCV Titre (PFU/mL)
Cell Line:	RFP			p71			p69
Time (h)	Replicate 1	Replicate 2	Replicate 3	Replicate 1	Replicate 2	Replicate 3	Replicate 1	Replicate 2	Replicate 3
0	40	40	40	40	40	40	40	40	40
8	18000	5000	2600	4400	2000	2400	5600	3000	1600
24	720000	320000	40000	3800	2600	1800	34000	14000	3400
48	800000	400000	34000	3800	2400	380	1000	1800	120
