# Supplementary material for: Alternative splicing broadens antiviral diversity at the human OAS2 locus
Source: EMBO J. 2026 Jun 3;45(14):5164–91. doi: 10.1038/s44318-026-00825-w (PMC13372824; doi:10.1038/s44318-026-00825-w)
Supplement: Supplementary file 8 — Source data Fig. 7 [file 44318_2026_825_MOESM8_ESM.zip › Figure 7/7E/Figure_7E_Replicate_Data.xlsx]

## Sheet: readme
Fig 7E. PMA-differentiated THP-1 macrophages were mock or pre-treated with 100 U/mL IFNβ for 24 h prior to infection with EMCV (MOI 0.005). Culture supernatant was collected and indicated timepoints to quantify infectious titre by plaque assay.

## Sheet: 7E
	EMCV Titre (PFU/mL)
Cell Line:	Cas9			Cas9/sgOAS2_1			Cas9, + IFN			Cas9/sgOAS2_1, + IFN
Time (h)	Replicate 1	Replicate 2	Replicate 3	Replicate 1	Replicate 2	Replicate 3	Replicate 1	Replicate 2	Replicate 3	Replicate 1	Replicate 2	Replicate 3
0	40	40	40	40	40	40	40	40	40	40	40	40
8	3400	5000	2000	3200	5200	2600	4200	3000	1600	2000	2400	2400
24	140000	60000	26000	220000	220000	58000	1800	2400	560	3600	1400	640
48	54000	220000	26000	580000	1200000	68000	800	560	40	560	240	60
