# Supplementary material for: Alternative splicing broadens antiviral diversity at the human OAS2 locus
Source: EMBO J. 2026 Jun 3;45(14):5164–91. doi: 10.1038/s44318-026-00825-w (PMC13372824; doi:10.1038/s44318-026-00825-w)
Supplement: Supplementary file 8 — Source data Fig. 7 [file 44318_2026_825_MOESM8_ESM.zip › Figure 7/7K/Figure_7K_Replicate_Data.xlsx]

## Sheet: readme
Fig 7K. Infectious titre of EMCV in the RNase L-depleted A549 cells characterised in (Fig. 7J), determined by plaque assay at 30 hpi.

## Sheet: 7K
	EMCV Titre (PFU/mL)
CRISPR guide:	Cas9		Cas9/sgRNAseL_1
Cell Line:	RFP	p71	RFP	p71
Replicate 1	2200000	8000	6800000	6800000
Replicate 2	1120000	6000	5000000	5600000
Replicate 3	1800000	18000	4800000	5000000
