# Supplementary material for: Alternative splicing broadens antiviral diversity at the human OAS2 locus
Source: EMBO J. 2026 Jun 3;45(14):5164–91. doi: 10.1038/s44318-026-00825-w (PMC13372824; doi:10.1038/s44318-026-00825-w)
Supplement: Supplementary file 8 — Source data Fig. 7 [file 44318_2026_825_MOESM8_ESM.zip › Figure 7/7N/Figure_7N_Replicate_Data.xlsx]

## Sheet: readme
Fig 7N. Infectious titre of EMCV in A549-NPro cells expressing RFP, p71 or p69 was determined by plaque assay at 30 hpi.

## Sheet: 7N
	EMCV Titre (PFU/mL)
Cell Line	Replicate 1	Replicate 2	Replicate 3
NProRFP	6400000	10400000	8800000
NProp71	800000	2400000	1600000
NProp69	5200000	8600000	5400000
