# Supplementary material for: Alternative splicing broadens antiviral diversity at the human OAS2 locus
Source: EMBO J. 2026 Jun 3;45(14):5164–91. doi: 10.1038/s44318-026-00825-w (PMC13372824; doi:10.1038/s44318-026-00825-w)
Supplement: Supplementary file 8 — Source data Fig. 7 [file 44318_2026_825_MOESM8_ESM.zip › Figure 7/7I/Figure_7I_Replicate_Data.xlsx]

## Sheet: readme
Fig 7I. Infectious titre of EMCV in A549 cells expressing catalytic (D481A) and RNA-binding (R529E/R533E) variants in p71 were measured by plaque assay at 30 hpi.

## Sheet: 7I
	EMCV Titre (PFU/mL)
Cell Line	Replicate 1	Replicate 2	Replicate 3
RFP	3800000	2000000	1020000
p71	440000	16000	220000
p71D481A	2600000	2800000	2600000
p71R529E/R533E	5200000	2600000	2800000
