# Supplementary material for: Alternative splicing broadens antiviral diversity at the human OAS2 locus
Source: EMBO J. 2026 Jun 3;45(14):5164–91. doi: 10.1038/s44318-026-00825-w (PMC13372824; doi:10.1038/s44318-026-00825-w)
Supplement: Supplementary file 8 — Source data Fig. 7 [file 44318_2026_825_MOESM8_ESM.zip › Figure 7/7G/Figure_7G_Replicate_Data.xlsx]

## Sheet: readme
Fig 7G. Infectious titre of EMCV in cell lines expressing OAS2 isoforms or their respective G2A variants, determined by plaque assay at 30 hpi.

## Sheet: 7G
	EMCV Titre (PFU/mL)
Cell Line	Replicate 1	Replicate 2	Replicate 3
RFP	4000000	1140000	3200000
p71	240000	460000	300000
p71G2A	3000000	2600000	4000000
p69	600000	3000000	2600000
p69G2A	1800000	2400000	2400000
