# Supplementary material for: Alternative splicing broadens antiviral diversity at the human OAS2 locus
Source: EMBO J. 2026 Jun 3;45(14):5164–91. doi: 10.1038/s44318-026-00825-w (PMC13372824; doi:10.1038/s44318-026-00825-w)
Supplement: Supplementary file 8 — Source data Fig. 7 [file 44318_2026_825_MOESM8_ESM.zip › Figure 7/7F/Figure_7F_Replicate_Data.xlsx]

## Sheet: readme
Figure 7F. Fold IFNβ inhibition of OAS2-depleted PMA-differentiated THP-1 macrophages at indicated timepoints measured in (E).

## Sheet: 7F
	Fold IFN inhibition
Cell Line:	Cas9			Cas9/sgOAS2_1
Time (h)	Replicate 1	Replicate 2	Replicate 3	Replicate 1	Replicate 2	Replicate 3
8	0.81	1.67	1.25	1.6	2.17	1.08
24	77.78	25	46.43	61.11	157.14	90.63
48	67.5	392.86	650	1035.71	5000	1133.33
