# Supplementary material for: Alternative splicing broadens antiviral diversity at the human OAS2 locus
Source: EMBO J. 2026 Jun 3;45(14):5164–91. doi: 10.1038/s44318-026-00825-w (PMC13372824; doi:10.1038/s44318-026-00825-w)
Supplement: Supplementary file 8 — Source data Fig. 7 [file 44318_2026_825_MOESM8_ESM.zip › Figure 7/7A/Figure_7A_Replicate_Data.xlsx]

## Sheet: readme
Fig 7A. A549 cells expressing RFP, p71 or p69 were infected with EMCV (MOI 0.005) and culture supernatant was collected at indicated timepoints to quantify infectious titre by plaque assay.

## Sheet: 7A
	EMCV Titre (PFU/mL)
Cell Line:	RFP			p71			p69
Time (h)	Replicate 1	Replicate 2	Replicate 3	Replicate 1	Replicate 2	Replicate 3	Replicate 1	Replicate 2	Replicate 3
0	40	40	40	40	40	40	40	40	40
8	1600	1160	7400	1140	1180	3400	1220	840	3400
24	100000	120000	180000	26000	26000	54000	148000	260000	200000
48	1800000	800000	3400000	340000	360000	520000	1400000	920000	1400000
