# Supplementary material for: Alternative splicing broadens antiviral diversity at the human OAS2 locus
Source: EMBO J. 2026 Jun 3;45(14):5164–91. doi: 10.1038/s44318-026-00825-w (PMC13372824; doi:10.1038/s44318-026-00825-w)
Supplement: Supplementary file 9 — Source data Fig. 8 [file 44318_2026_825_MOESM9_ESM.zip]

Archive with 34 entries (24 files):
- Figure 8/
- Figure 8/.DS_Store
- __MACOSX/Figure 8/._.DS_Store
- Figure 8/8N/
- Figure 8/8I/
- Figure 8/8G/
- Figure 8/8F/
- Figure 8/8H/
- Figure 8/8O/
- Figure 8/8B/
- Figure 8/8L/
- Figure 8/8K/
- Figure 8/8N/.DS_Store
- __MACOSX/Figure 8/8N/._.DS_Store
- Figure 8/8N/Figure_8N_WesternBlot.tiff
- __MACOSX/Figure 8/8N/._Figure_8N_WesternBlot.tiff
- Figure 8/8I/Figure_8I_Replicate_Data.xlsx
- __MACOSX/Figure 8/8I/._Figure_8I_Replicate_Data.xlsx
- Figure 8/8G/Figure_8G_WesternBlot.tiff
- __MACOSX/Figure 8/8G/._Figure_8G_WesternBlot.tiff
- Figure 8/8F/Figure_8F_WesternBlot.tiff
- __MACOSX/Figure 8/8F/._Figure_8F_WesternBlot.tiff
- Figure 8/8H/Figure_8H_Replicate_Data.xlsx
- __MACOSX/Figure 8/8H/._Figure_8H_Replicate_Data.xlsx
- Figure 8/8O/Figure_8O_Replicate_Data.xlsx
- __MACOSX/Figure 8/8O/._Figure_8O_Replicate_Data.xlsx
- Figure 8/8B/Figure_8B_Data.xlsx
- __MACOSX/Figure 8/8B/._Figure_8B_Data.xlsx
- Figure 8/8L/Figure_8L_Replicate_Data.xlsx
- __MACOSX/Figure 8/8L/._Figure_8L_Replicate_Data.xlsx
- Figure 8/8K/.DS_Store
- __MACOSX/Figure 8/8K/._.DS_Store
- Figure 8/8K/Figure_8K_WesternBlot.tiff
- __MACOSX/Figure 8/8K/._Figure_8K_WesternBlot.tiff
