# Supplementary material for: Alternative splicing broadens antiviral diversity at the human OAS2 locus
Source: EMBO J. 2026 Jun 3;45(14):5164–91. doi: 10.1038/s44318-026-00825-w (PMC13372824; doi:10.1038/s44318-026-00825-w)
Supplement: Supplementary file 9 — Source data Fig. 8 [file 44318_2026_825_MOESM9_ESM.zip › Figure 8/8I/Figure_8I_Replicate_Data.xlsx]

## Sheet: readme
Fig 8I. Infectious titre of EMCV in A549 cells expressing truncated p71 variants (OAS2core and p71△18) was measured by plaque assay at 30 hpi.

## Sheet: 8I
	EMCV Titre (PFU/mL)
Cell Line	Replicate 1	Replicate 2	Replicate 3
RFP	4000000	1600000	1150000
p71727	1520000	320000	260000
p71	60000	38000	16000
p71Δ18	560000	80000	230000
p69	1600000	260000	580000
OAS2core	1440000	320000	630000
