# Supplementary material for: Alternative splicing broadens antiviral diversity at the human OAS2 locus
Source: EMBO J. 2026 Jun 3;45(14):5164–91. doi: 10.1038/s44318-026-00825-w (PMC13372824; doi:10.1038/s44318-026-00825-w)
Supplement: Supplementary file 9 — Source data Fig. 8 [file 44318_2026_825_MOESM9_ESM.zip › Figure 8/8H/Figure_8H_Replicate_Data.xlsx]

## Sheet: readme
Fig 8H. Infectious titre of HCoV-OC43 in A549 cells expressing truncated p71 variants (OAS2core and p71△18) was measured by plaque assay at 120 hpi.

## Sheet: 8H
	HCoV-OC43 Titre (PFU/mL)
Cell Line	Replicate 1	Replicate 2	Replicate 3
RFP	1400000	3400000	2200000
p71727	3600000	4800000	4200000
p71	2600000	5400000	4400000
p71Δ18	2600000	4400000	4400000
p69	260000	56000	12000
OAS2core	800000	4800000	2400000
