# Supplementary material for: Alternative splicing broadens antiviral diversity at the human OAS2 locus
Source: EMBO J. 2026 Jun 3;45(14):5164–91. doi: 10.1038/s44318-026-00825-w (PMC13372824; doi:10.1038/s44318-026-00825-w)
Supplement: Supplementary file 9 — Source data Fig. 8 [file 44318_2026_825_MOESM9_ESM.zip › Figure 8/8O/Figure_8O_Replicate_Data.xlsx]

## Sheet: readme
Fig 8O. Infectious titre of HCoV-OC43 in A549 cells expressing p71 with C-terminal VKVI motif (p71VKVI) was measured by plaque assay at 120 hpi.

## Sheet: 8O
	HCoV-OC43 Titre (PFU/mL)
Cell Line	Replicate 1	Replicate 2	Replicate 3
RFP	8400000	112000000	92000000
p71	14000000	210000000	118000000
p71VKVI	15800000	120000000	92000000
p69	520000	12000000	480000
