# Supplementary material for: Alternative splicing broadens antiviral diversity at the human OAS2 locus
Source: EMBO J. 2026 Jun 3;45(14):5164–91. doi: 10.1038/s44318-026-00825-w (PMC13372824; doi:10.1038/s44318-026-00825-w)
Supplement: Supplementary file 9 — Source data Fig. 8 [file 44318_2026_825_MOESM9_ESM.zip › Figure 8/8B/Figure_8B_Data.xlsx]

## Sheet: readme
Fig 8B. Frequency of the 'A' and 'G' allele of SNP rs15895 recorded for different human populations, obtained from the 1000 Genomes Project study data on the Ensembl database.

## Sheet: 8B
	Allele Frequency
Allele	Global	African	American	East Asian	European	South Asian
A	0.136	0.012	0.222	0.003	0.356	0.151
G	0.864	0.988	0.778	0.997	0.644	0.849
