# Supplementary material for: Alternative splicing broadens antiviral diversity at the human OAS2 locus
Source: EMBO J. 2026 Jun 3;45(14):5164–91. doi: 10.1038/s44318-026-00825-w (PMC13372824; doi:10.1038/s44318-026-00825-w)
Supplement: Supplementary file 9 — Source data Fig. 8 [file 44318_2026_825_MOESM9_ESM.zip › Figure 8/8L/Figure_8L_Replicate_Data.xlsx]

## Sheet: readme
Fig 8L.Infectious titre of HCoV-OC43 in cells expressing p69 C-terminal variants described in (K), determined by plaque assay at 120 hpi.

## Sheet: 8L
	HCoV-OC43 Titre (PFU/mL)
Cell Line	Replicate 1	Replicate 2	Replicate 3
RFP	4000000	8400000	92000000
p71	4600000	14000000	118000000
p69	122000	520000	480000
p69V684A	74000	74000	2800000
p69K685A	280000	660000	5600000
p69V686A	3800000	18000000	98000000
p69I687A	5200000	36000000	68000000
