# Supplementary material for: Alternative splicing broadens antiviral diversity at the human OAS2 locus
Source: EMBO J. 2026 Jun 3;45(14):5164–91. doi: 10.1038/s44318-026-00825-w (PMC13372824; doi:10.1038/s44318-026-00825-w)
Supplement: Supplementary file 10 — Expanded View Source Data [file 44318_2026_825_MOESM10_ESM.zip]

Archive with 11 entries (10 files):
- EMBOJ-2025-120553_SourceDataforExpandedView/
- EMBOJ-2025-120553_SourceDataforExpandedView/EMBOJ-2025-120553_SourceDataforFigureEV4.zip
- __MACOSX/EMBOJ-2025-120553_SourceDataforExpandedView/._EMBOJ-2025-120553_SourceDataforFigureEV4.zip
- EMBOJ-2025-120553_SourceDataforExpandedView/EMBOJ-2025-120553_SourceDataforFigureEV5.zip
- __MACOSX/EMBOJ-2025-120553_SourceDataforExpandedView/._EMBOJ-2025-120553_SourceDataforFigureEV5.zip
- EMBOJ-2025-120553_SourceDataforExpandedView/EMBOJ-2025-120553_SourceDataforFigureEV1.zip
- __MACOSX/EMBOJ-2025-120553_SourceDataforExpandedView/._EMBOJ-2025-120553_SourceDataforFigureEV1.zip
- EMBOJ-2025-120553_SourceDataforExpandedView/EMBOJ-2025-120553_SourceDataforFigureEV2.zip
- __MACOSX/EMBOJ-2025-120553_SourceDataforExpandedView/._EMBOJ-2025-120553_SourceDataforFigureEV2.zip
- EMBOJ-2025-120553_SourceDataforExpandedView/EMBOJ-2025-120553_SourceDataforFigureEV3.zip
- __MACOSX/EMBOJ-2025-120553_SourceDataforExpandedView/._EMBOJ-2025-120553_SourceDataforFigureEV3.zip
